# Supplementary material for: A reaction-diffusion network model predicts a dual role of Cactus/IκB to regulate Dorsal/NFκB nuclear translocation in Drosophila
Source: PLoS Comput Biol. 2021 May 27;17(5):e1009040. doi: 10.1371/journal.pcbi.1009040 (PMC8189453; doi:10.1371/journal.pcbi.1009040)
Supplement: S1 Table — All embryos were processed concomitantly and arranged in a microfluidics device [65] for transversal slice image capture in a confocal microscope. After image capture, Nuclear fluorescence levels were extracted based on a Matlab routine as in [17,29,66], with the nuclei identified by DAPI staining, and arranged along the DV axis to generate half Gaussian curves. In the following sheets, nuclei are depicted according to their position along the dorsal (D) ventral (V) axis. (XLSX) [file pcbi.1009040.s009.xlsx]

## Sheet: Legend
Legend S1 Table. Quantitative data for nuclear Dorsal, extracted from cycle 14 Drosophila embryos that were fixed and processed for immunohistochemistry with anti-Doral and anti-GFP antibodies as in [1,2]. All embryos were processed concomitantly and arranged in a microfluidics device [3] for transversal slice image capture in a confocal microscope. After image capture, Nuclear fluorescence level…
References: 1. Cardoso MA, Fontenele M, Lim B, Bisch PM, Shvartsman SY, Araujo HM. A novel function for the IkappaB inhibitor Cactus in promoting Dorsal nuclear localization and activity in the Drosophila embryo. Development. 2017;144(16):2907-13. 2. Fontenele M, Lim B, Oliveira D, Buffolo M, Perlman DH, Schupbach T, et al. Calpain A modulates Toll responses by limited Cactus/IkappaB proteolysis.…

## Sheet: cactA2_cact011
Gaussian curve halves from Histone-GFP individual embryos
Nucleus position along DV axis	1	2	3	4	5	6	7	8	9	10	11	12	13	14	15	16	17	18	19	20	21	22	23	24	25	26	27	28	29	30	31	32	33	34	35	36	37	38	39	40	41	42	43	44	45	46	47	48	49
Embryo 1_First half	138.28	121.77	136.29	138.94	126.13	108.37	93.905	73.421	74.474	65.508	43.825	42.708	38.127	25.223	24.43	14.76	15.242	8.1818	9.4286	10.218	3.8824	4.3467	4.4238	2.6622	2.1607	3.8862	3.4158	1.625	3.4167	2.8146	4.5195	4.285	5.0751	4.7243	4.45	5.6071	3.8984	4.7939	2.2679	4.3889	5.1539	5.7451	3.4889	3.1655	6.0107	5.8818	5	4.3571	4.4091
Embryo 1_Second half	180.9	172.73	166.88	151.44	149.13	152.53	132.37	110.71	107.11	78.556	54.064	51.731	41.013	35.103	32.462	25.9	22.533	18.806	17.741	17.143	19.2	12.625	10.333	9.5	7.25	9	9.125	7.7449	6.9375	3.2524	4.4615	4.2222	3.7549	3.4286	4.5048	4.3929	9.325	4.8718	5.3	2.8581	4.2413	5.3076	2.95	2.1111	4.4167	3	3.8571	4.1111	3.0769
Embryo 2_First half	153.76	89.628	126.33	118.74	28.308	105.33	45.143	66.33	77.046	39.731	68.733	34.45	33.192	42.997	25.548	22.237	26.422	25.167	27.627	21.167	18.502	9.8944	24.458	13.091	12	4.1111	4.6	6	21.573	5.2	13.897	7.4286	21.367	13.825	14.561	17.058	17.737	11	12	13.238	23.942	7.4444	4.3333	18.418	11.193	6.4286	16.995	10.383	8.6387
Embryo 2_Second half	119.56	104.64	106.75	117.71	118.29	98.169	87.442	70.125	94.064	58.414	75.3	48	52.833	52.8	63.15	45.167	55.825	36.133	35.222	29.057	33.533	28.13	31.5	26.894	17.688	22.167	21.235	21.471	18.987	22.101	11	18.1	27.556	12.2	10.714	10.75	12.55	11.407	8.1429	11.143	7.7833	4.5417	5.2125	2.303	3.2963	5.125	3.2857	7.537	7.2
Embryo 3_First half	176.68	162.6	172.6	114.48	112.19	126.68	130.03	122.24	137	112.4	100.83	62.077	69.39	88.636	54.397	85	55.8	57.362	41.2	41.333	29.942	24.416	23.833	20.636	18.941	16.3	10.25	14.646	10.849	11.417	11.6	10.906	9.5333	7.0397	11.333	7.8	8.3583	8.6333	7.6429	7.1987	11.236	7.0839	8.4043	7.4755	5.3545	6.2364	12.952	3.4872	5.5
Embryo 3_Second half	115.13	80.357	83.455	79.444	88.077	138.28	43	51.539	65.88	41	53.833	47.783	33.979	37.571	27.909	19.703	14.5	9.5144	12.643	6.375	9.5	2.1429	3.35	5.5	3	0.5	5.3034	3.7778	3.037	1.5346	2.6667	3.6786	2.9091	2.6944	3.0606	2.0516	1.5	3.6154	4.2857	2.5455	5.0342	2.6667	3.0909	5.1429	2.5385	5.0385	5.6	4.0879	4.1413
Embryo 4_First half	167.13	95.327	135.85	100.48	100.18	136.44	95.525	126.83	62.436	79.889	69.125	47.483	31.391	21.827	24.408	15.369	15	20.3	13.889	15.097	13.064	21.722	15	18.625	6.9524	6.6154	13.5	8.125	5	8.3	7.3077	5.039	4.4683	4.7727	5.7939	8.4286	7.8	3.2301	6.1914	5.8237	4.62	3.4464	2.56	3.5056	2.2444	0.66667	3.1164	2.7143	5.597
Embryo 4_Second half	115.53	121.06	141.11	138.88	99.167	116.67	58.4	55.657	72.042	55.9	37	21.929	18.42	11.2	11.25	9.5093	10.5	6	5.4392	4.8	3.5	3.1667	3.2	6.4097	4.353	7.4617	5.2	6.8905	9.4792	7.7283	6.8125	9.2353	13.724	8.75	13.8	17.917	11.909	14.927	10.369	11.389	8.5865	7.0833	6.7698	6.4444	13.667	9	13.125	7.0777	5.4866
Embryo 5_First half	135.83	127.57	153.15	115.4	130.71	113.18	103.94	66.905	64.688	59.116	47.792	41.769	30.01	16.733	23.65	11.933	12.067	8.3214	9.6875	7.1667	4.8333	3.6159	4.8098	4.4354	3.4834	4.7422	1.9287	3.8824	2	2.0278	3	1.5359	2.0833	1.7	0.90909	2.2105	1.8814	1.95	2.0333	2.6	1.7167	2.5417	2.1429	3.0357	1.7214	2.1934	1.4286	1.1417	2.1111
Embryo 5_Second half	137.6	127.8	183.43	137.73	75.294	131.42	120.37	116.71	96.955	77.917	64.354	35.867	36.8	26.295	18.817	18.09	11.383	9.1611	7.7778	6.3333	2.5	5.1905	2.6667	3.4583	3.3083	1.3	2.6016	2.153	2.8937	2	2.1111	3.6	1.3571	1.8815	2.8846	1	2.25	2.4149	2.3229	0.97163	1.7143	2.125	2.5	1.5	2.4	0.76923	1.5625	1.7059	1.1053
Embryo 6_First half	144.68	130.72	116.38	98.875	93.375	91.651	85.333	63.887	56.333	50.133	51.167	48.455	39.462	41.837	38.043	32.474	25.917	27.667	18.576	15.492	15.75	12.843	13.75	10.571	8.0075	7.5259	6.5	9.575	7.5	3.5	8.0199	6.5833	8	8.2302	2	4.05	4.3103	4.4667	8.4333	3.9938	6.3548	4.7231	4.4556	5.1726	6.2525	0.77778	4.1667	8.7143	3.6017
Embryo 6_Second half	156.55	155.71	154.3	129.73	133.35	110.1	112.96	99.929	86.312	72.915	64.55	64.762	45.098	35.439	34.578	33.758	32.455	21	18	18.286	9.5	14.429	8.1131	10.045	8.1502	8.9331	6.6704	7.8491	6.0299	7.4471	4.7273	6.0278	3.2222	4.8608	4.7636	3.5208	1.979	3.5338	2.6667	2.5771	2.8058	2.4444	2.3333	1.8676	2.2667	1.5511	1.625	1.9	3.7763
Embryo 7_First half	112.57	81.542	71.318	102.25	131.7	74.129	49.597	46.347	63.778	42.848	29.526	32.733	13.5	14.235	16.389	8.7014	11.924	3.1818	5.5	12	4.2727	2.6807	5.1667	3.5	4.52	3.8502	6.4055	2.0917	5.95	6.0296	5.1889	4.8547	6.3205	7.9236	6.5583	6.775	8.0792	4.5385	8.3449	6.8167	5.8434	6.2929	6.6667	5.125	9.8151	7.5111	4.3333	10.753	5.8
Embryo 7_Second half	76	109.36	84.884	122.88	112.28	111.01	110.83	78.7	82.497	88.714	62.961	76.6	74.4	57.429	48.889	29.17	28.071	22.25	15.875	15.731	13.851	11.237	7.1551	9.875	6.8758	10.05	1.6667	4.8667	4	3.2014	4.8	5.3333	11.25	4.0012	4.7417	4.8571	7.175	3	4.2222	6.2857	7.8	5.375	5	6.8914	5.4989	5.973	5.7692	9.8571	5.0148
Embryo 8_First half	91.286	158.36	106.86	154.83	141	59.25	163.71	121.39	99.915	139.86	92.667	88.857	70.467	65.083	49.964	43	34.061	31.714	26.746	21.824	20.333	19.016	15.806	9.6667	12.029	10	7.3333	5.7851	4.4167	6.5787	6.8667	7.4	5.0786	8.7	7.4444	6.7692	1.1667	4.6987	4	3.6905	5.875	4.474	2.7333	4.26	2.7917	7.5714	8.0536	2.8491	5.4286
Embryo 8_Second half	105.19	98.433	75.156	114.15	89.304	107.97	91.206	64.032	62.092	57.7	35.889	27.182	24.783	17.329	16.647	12.178	8.3939	5.3158	4.1539	4.6111	5.2778	4.8	6.8889	4.0992	7.9773	5.9196	5.5714	7.1333	5.3333	7.1667	10.156	9.6667	10.433	14.256	9.1572	10.233	9.8209	11.894	12.052	7.243	7.5769	12.871	8.5714	15.71	13.083	12.25	7.8611	8.1889	7.0242
Embryo 9_First half	113.49	111.28	120.33	103.56	100.49	111.08	78.5	87.056	63.283	63.007	54.543	39.289	37.571	19.489	17.857	15.9	10.25	15.769	15.938	16.482	9.9524	11.167	10.152	10.167	15.233	12.334	10.69	13.742	15.429	9.2993	12.5	10.163	12.2	5.8467	7.9908	8.4654	5.662	6.014	5.3714	7.0655	10.35	5.4405	4.4211	7.6696	11.238	5.6643	5.825	4.6286	5.5569
Embryo 9_Second half	137.5	96.814	110.41	66.6	104.85	93.342	65.507	62.933	54.474	53.878	35.098	31	26	15	10.28	9.6851	10.15	6.3761	6.8139	2.3214	4.1111	2.1111	2.5557	3.2969	3.7569	2.3333	5.9394	1.2917	1.875	2.6786	2.7778	1.75	3.4852	2	2.2111	10	1.5365	2.1636	2.4	2.0556	3.6667	1.8463	2.4471	2.2667	2.6342	2.2727	5	6.1667	3.8631
Embryo 10_First half	142.54	138.46	125.18	76.286	91.6	74.3	92.2	74.441	69.063	54	54.5	28.437	23	20.867	15.012	11.143	14.039	9.8889	8.4118	5.8819	6	4.6167	3.8269	2.1667	3.4118	2.1494	3.6923	2.5625	3.8889	1.6667	2.3866	2.9312	3.5873	2.7778	2.6667	1.9788	4.1659	2.6376	1.8762	2.4773	2.375	1.7083	3.8571	3.1167	1.8977	1.7143	2.5609	1.4235	3.8039
Embryo 10_Second half	138.09	164.63	153.54	88.313	96.476	130.79	89.254	85.667	88.429	77.067	47.385	50.929	38.267	20.203	25.583	18.16	15.8	11.75	8.9375	6.0625	5.1875	7.5714	4.1333	2.875	2.4167	3.4063	2.6667	0.83636	2.0556	0.80159	2.1111	1.3482	1.5	1.8889	1.6154	2.3385	1.5441	1.3427	0.92568	1.8922	1.1739	1.1818	1.7667	1.1366	1.45	2.0073	0.91667	1.5882	2.6429
Mean of each position along DV axis	132.915	122.44	126.21	113.536	106.095	109.535	92.4611	82.2425	78.8936	68.4276	57.1571	46.102	38.8852	33.2648	28.9631	24.0919	21.5166	17.693	15.4804	13.8691	11.6346	10.2861	10.0561	8.8737	7.57575	7.12927	6.71476	6.60245	7.03257	5.73727	6.34551	6.20444	7.84524	6.07507	6.05801	6.81018	6.13244	5.55665	5.54242	5.3127	6.39248	4.71715	4.18525	5.3159	5.48851	4.58163	5.65169	5.13362	4.68892
Standard error of each position along DV axis	6.08037	6.44869	7.26364	5.48084	6.04516	5.24376	6.96846	5.67367	4.58775	5.46472	4.12147	3.77274	3.73679	4.50343	3.35103	4.02065	3.14986	2.96994	2.28484	2.14408	1.99413	1.75699	1.85698	1.49799	1.14088	1.19043	1.03096	1.16216	1.26032	1.08958	0.835295	0.894729	1.53062	0.884147	0.908733	1.05453	1.02176	0.867525	0.773354	0.778817	1.11965	0.611916	0.45631	1.00703	0.908542	0.705613	0.961489	0.717231	0.404743
Gaussian curve halves from cactA2/cact011 individual embryos
Nucleus position along DV axis	1	2	3	4	5	6	7	8	9	10	11	12	13	14	15	16	17	18	19	20	21	22	23	24	25	26	27	28	29	30	31	32	33	34	35	36	37	38	39	40	41	42	43	44	45	46	47	48	49
Embryo 1_First half	94.19	93.4	108.58	77.762	91.5	85.6	79.4	56.266	61.692	47.667	48.783	41.489	31.692	35.478	37.846	29.177	38.636	21.429	23.5	25.018	18.353	22.909	20.15	16.714	16.625	18.682	22.414	20.567	26.507	27.2	20.522	21.786	15.069	25.583	15.333	18.375	20.245	19.857	20.143	16.567	20	15.605	12.654	18.22	11.955	15.425	12.417	15.571	10
Embryo 1_Second half	152.01	164.97	151.83	140.64	138.61	141.33	106.54	110.27	93.528	108	85.824	93.778	66.333	54.782	52.575	44.615	55.842	44.026	53.3	46.562	41.159	31.75	39.804	35.481	30.864	25.271	21.511	26.056	18.857	14.539	16.332	22.313	20.667	15.667	21.167	17.71	12.4	25.278	22.144	22.806	19.3	56.69	29.697	31.296	22.6	35.233	25.014	34.209	26.088
Embryo 2_First half	125.81	109.38	118.65	123.12	119.68	96.736	95.682	98.116	88.068	95.222	60.962	56.256	43.053	39.692	38.416	36	27.967	27.35	20.167	16.952	16.76	25.953	28.521	21.514	21.286	19.167	13.95	11.222	20.75	18.419	15.291	15.778	9.7239	10.786	16.286	16.083	7.5714	8.2	8.2333	8.0769	7.7374	7.3333	3.197	5.5	3.4722	4.0791	4.781	4.1801	3.9167
Embryo 2_Second half	130.2	137.44	109.77	109.01	118.34	123.2	116.78	125.06	113.16	110.11	96.75	76.564	86.267	68.364	78	79.071	56.25	59.542	58.792	58.714	56.696	47.543	55	37	50.875	45.968	36.316	38.655	33.425	30.381	25.089	31.346	25.083	20.5	22.339	14.527	13.222	16.713	11.625	12.776	8.5714	8.3242	9.1605	6.8667	5.4794	4.5	5.7667	4.2857	6.4861
Embryo 3_First half	116.59	128.83	128.07	133.66	122.41	131	101.44	123.73	102.36	108.07	83.7	105.46	97.929	76.95	59.059	63.879	42.058	62	33.528	46.571	31.6	51	47.222	40.506	41.278	56.436	54.328	48.605	50.864	55.15	57.03	56.769	51.818	47.021	44.813	46.567	44.297	47.4	47.085	56.807	57.713	48.288	44.6	50.575	40.087	48.878	44.822	39.714	29.5
Embryo 3_Second half	148.08	116.68	139.56	150.2	106.38	103	98.45	95.625	93.2	49.714	46.2	49.625	36.827	46.8	22.357	15.69	10.375	11.681	11.941	8.3908	11.121	2.6	9.5909	5.7857	13.5	4.9464	5.2857	4.8636	6.4864	2.8	6.7424	7.2625	10.151	4	11.1	9.2813	14.625	11.208	14.303	16.831	19.771	15.667	18.111	14.429	32.9	26.218	33.34	31.776	34.75
Embryo 4_First half	69.89	53.851	65.241	57.401	64.151	64.792	72.6	51.533	39.175	41.808	38.189	33.548	27.147	39.733	33.963	30.821	20.237	19.992	22.242	13.333	13.256	19.125	8.5	10.987	12	7.25	4.9231	10.667	7.2	9.0505	3.7222	2.3545	3.8718	2.7476	2.4762	2.1429	4.2963	4.2	2.0444	1.8442	2.0833	3.6733	2.1323	2.0909	7.6667	8.1429	3.7249	3.5	3.3333
Embryo 4_Second half	77.705	47.267	45.571	66.454	53	49.303	36.045	38.163	47.514	28.889	58.852	51.882	45.722	28.724	33.385	38.185	29.697	38.47	17.942	30.923	11.656	15.271	10.8	11.722	10.017	10.19	8.5051	8.6429	13.788	8	10.5	8.71	9.1429	5.7854	15.71	9.1929	14.333	29.583	7.0682	14.909	10.5	9.9111	9.4	8.3037	10.011	6.6667	9.3493	8.3889	7.2333
Embryo 5_First half	105.26	81.767	116.47	61.667	81.5	84.75	66.964	84	42.533	53.406	49.222	42	38.444	36.117	15.714	18.087	12.346	13.258	10.1	7.375	5.6648	7.4353	2	2.2	1.7857	3.3333	1.4667	0.85318	4.2857	2.75	3.4815	3.7045	2.8764	2.4167	3.0714	2.7363	3.1538	4.2222	3.6	3.6667	3	1.7143	4.2652	0.8	1.9067	1.9803	1.7507	3.3571	3.2896
Embryo 5_Second half	76.92	107.58	120.23	109.05	70.857	88.67	50.146	50.556	44.659	32.455	24.275	18.329	16.656	15.825	16.857	6.25	3.6167	6.1	3.8511	3.76	3.2986	5.1667	5.4	3.899	3.5159	6.3167	3.4643	2.3111	6.596	5.7083	4.7917	6	6.6167	5.7211	3.2778	0.7166	0	0	0.25	0.015756	0.0073529	0	0	0.91667	0	0.11111	0	0	0
Embryo 6_First half	18.753	66.333	39.406	18.692	27.736	16.367	35.796	34.683	31	16.817	19.022	19.551	19.431	14.846	7.8194	7.1429	15.286	12	11.273	6.8571	13.857	9.6168	12.42	9.5806	16.304	15.241	15.833	14.567	16.462	16.882	23.188	27.009	22.714	33.657	32	38.567	43.023	29.175	44.8	42.024	47.857	50.667	74.25	52.085	54.115	49.667	45.545	47.857	46.462
Embryo 6_Second half	129.75	147.79	136.97	135.33	148.83	134.29	112.51	123	102.73	105.22	71.316	85.875	66.157	72.479	56.875	71.818	47.183	49.411	49.545	40.053	36.275	31.222	30.125	25.9	11	11	17.476	11.99	15.744	13.344	20.091	13.118	9.625	12.161	17.667	23.556	13.75	15.5	14.8	24.286	15.75	18.578	14.8	13.631	29	23.583	13.348	13.556	22.5
Embryo 7_First half	170.16	173.36	113.33	129.21	165.44	138.96	108.05	112.11	87.536	86.36	69.75	55.054	50.686	57.711	40.833	39.821	36.837	34.585	35.599	26.357	29.096	27.533	24.056	26.063	16.125	23.111	22.4	14.222	22.241	17.528	16.75	14.41	20.625	15.182	18.099	18.774	21.762	18.946	22.111	22.388	19.589	22.8	17.585	18.188	19	18.5	18.95	17.45	20.455
Embryo 7_Second half	76.864	103.64	105.15	101.28	88.235	124.81	92.882	93.032	73.24	72.199	57.895	36.088	32.862	19.029	16.576	6.7226	12.601	12.096	7.6482	13.48	13.239	21.67	28.176	32.765	26.544	33.86	18.498	15.222	19	17.167	11.133	9.65	6.2857	6.4214	4.6429	6.0909	4.7778	5.0625	3.875	5	3.2159	3.3499	5.3099	3.1071	4.5625	1.8056	1.8095	6.8571	3
Embryo 8_First half	146.33	163.22	161.77	112	130.57	118.32	106.08	112.08	118.09	96.375	70.479	80.981	87.636	73.5	62.692	45.316	52.002	42.669	31.108	22.848	30.25	21.471	22.823	15.881	23.667	13.482	16.571	11.889	7.5714	13.5	6.6667	5.4886	7.2731	8.2	4.7857	10.167	8.1429	6.8958	6.1818	6.3571	6.119	5.2037	5.1539	6.1667	8.6429	4.7659	5.6	4.4437	5.3191
Embryo 8_Second half	87.925	107.95	106.83	139.46	130.38	124.81	121.71	139.82	114.62	100.67	104.14	105.77	83.875	76.75	58.85	61.593	51.765	56.312	51.375	37.5	29.1	35.1	27.336	34.857	27.425	24.808	20.004	29.223	18.207	48.938	20.81	35.2	32.333	38.406	39.852	15.647	28.083	20.06	27.875	15.538	5.6923	15.475	12.202	14.976	8.0576	18.134	13.251	13.608	10.071
Embryo 9_First half	114.21	106.26	85.154	96.235	91.957	94.3	83.077	80.847	64.491	58.379	56.002	50.357	42	37.25	25.375	18.538	20.5	20.093	16.524	14.267	11.392	11.814	12.073	11.436	10.02	8.7639	8.4889	11.675	7.9732	11.575	7	5.8802	5.4118	2.8472	3.4645	5.4527	7.2727	6.1167	4.5789	4.713	4.5833	4.5	5.7692	4.6111	5.5883	1.9286	5.6154	0.9	6.9412
Embryo 9_Second half	105.58	87.886	95.6	102.87	88.595	72.634	102.11	68.9	47	50.269	66.964	44.636	41.363	45.867	37.797	27.759	35.909	21.792	24.805	21.625	19.967	19.981	18.5	16.414	10.977	11.004	10.798	14.292	8.4667	7.25	11.778	8.6778	8.4935	11.054	6.75	6.2338	6.5	11.154	10.714	10.689	9.6429	11.111	7.5567	7.9583	9.1417	7	11.007	6.4405	7.2571
Embryo 10_First half	73.313	82.333	90.6	82.893	79.733	88.419	77.77	63.867	59.98	68.001	56.187	66.548	60.542	35.7	38.077	43	41.783	44.286	33	22.952	33.471	26.398	25.5	20.856	27.1	16.533	10.444	17.509	21.991	8.2727	8.2	11	5.4286	6.6615	5.6239	5.8125	3.5412	4.4	5.8	5.875	6.1333	5.4481	5.1162	8.2	6.0579	5.2889	6.0955	8.4833	4.4571
Embryo 10_Second half	152.88	135.48	156.65	141.31	141.06	129.36	119.4	92.308	88.102	92.472	82.621	65.696	57.615	55.333	40.273	40.333	37	27.139	22.897	28.04	26.973	38.325	11.378	15.852	25.333	14.643	13.4	16.827	13.184	19.462	11.967	11.897	11.889	13.71	13.273	12.119	11.777	11.5	10.125	13.435	17.398	20.074	16.675	10.133	25.857	14	25.633	22.615	32.891
Embryo 11_First half	65.665	77.889	68.569	67.875	67.53	33	54.941	54.703	56.665	54.812	51.914	53.167	57.118	47.5	56.375	67.771	58	56.871	51.161	47.933	37.933	49.444	36.75	36.83	41.739	32.74	25.5	30.714	23.5	27.107	25.53	23.696	25.463	15.925	19.303	24.848	14.627	21.5	10.556	12	15.5	13.923	12.111	11.162	6.4579	9	7.6	3.8767	3.825
Embryo 11_Second half	93.929	91.242	133.17	108.55	115.38	82.79	76.625	71.529	69.642	67.316	66.894	62.813	52.375	62.667	37.94	39.318	44.242	33.25	29.317	29.633	18.333	15.455	16.302	15.111	15.5	7.6	7.6525	6.6548	8.625	6.0971	5.5238	6.363	3.8571	3.7778	3.2071	1.7667	3.4167	3.8216	3.2222	3.625	0.8421	2.1111	3.0588	4.8571	3.4718	3.364	3.0739	2.1964	3.1515
Embryo 12_First half	152.47	113.14	126.8	112.35	122.32	115.52	80.25	76.714	83.333	57.027	60.8	48.5	48.533	33.87	28.658	25.947	24.111	19.083	16.5	17	15.222	16.167	12.679	14.463	15.356	12.853	16.875	15.238	15.433	13	10.949	18.81	16.625	32.2	16.571	24.867	25.107	20.821	23.835	22.008	29.208	26	21.443	18.435	44.919	22.267	22.235	28.083	23.369
Embryo 12_Second half	158.63	147.79	152.98	128.86	118.96	137.26	134	128.36	119.38	114.69	90.09	74.683	80.277	76.1	72.625	45.714	27.767	41.525	34.487	27.625	35.25	30.977	19.786	18.79	11.931	16.286	13.429	8.1667	6.9	5.2121	5.1818	5.1048	4.7576	2.75	4.9667	4.8355	4.9167	3.9778	5.2727	9.065	3.8824	6.2489	6.179	6.2551	6.2354	6.5	5.5591	5.5931	5.6515
Embryo 13_First half	59.99	80.4	58.381	43.5	56.779	28.8	43.333	39.962	33.369	47.677	22.909	38.949	26.533	22.333	20.667	14.5	21.048	13.963	12.43	11.28	21.907	12.6	11.806	11.063	15.371	12.167	10.7	8.45	12.133	5.5	18.667	7.625	21.133	7	11.134	21.756	9.1429	9.9545	5.6429	9.6429	4.4327	7.9059	10.587	5.1688	23.3	7.2956	5.8941	5.6472	6.8529
Embryo 13_Second half	122.63	101.33	110.17	126.74	158.67	99.7	103.81	90.6	57.29	103	68.778	63.833	52.625	49.59	34.717	21.364	38.929	28.698	17.091	19.599	16.857	20.875	11.556	8.6	10.581	9.4204	8.8808	5.8	5.9271	4.3	5.2857	4.26	4.2768	4	1.0417	10.5	2.7143	1.375	2.375	2.35	0.6	0.91667	1.7778	3.2778	7.6364	1.5556	1.5556	3.25	1.3333
Embryo 14_First half	104.97	103.08	105.85	85.262	89.13	76.824	78.818	56.235	47.678	42.554	31.242	31.825	22.72	23.357	14.4	14.286	18	15.15	12.714	9.9841	9.2318	10.133	10.798	10.6	11.304	8.5385	10.491	8.6923	13.333	7.0492	9.4429	9.6261	11.239	5.6667	7.2056	11.667	7.4444	12.604	4.2222	5.8701	7.4949	7.2222	3.5231	3.0635	2.3333	3	4.2802	6.131	4.5
Embryo 14_Second half	164.97	156.07	151.17	128.04	127.24	128.03	125.44	118.81	100.17	92.667	86.872	60	64.933	55.005	50.971	40.844	33.667	33.856	30	30.583	18.423	17.491	20.542	23.197	14.902	17	18.814	18.8	17.833	14.615	8	11.111	14.417	11.667	16	11.167	13.667	15.317	17.909	19.289	20.851	23.839	28.785	27.4	22.2	40	25.25	26.058	30.177
Embryo 15_First half	132.92	107.05	129.39	129	119.95	119.47	105.21	100.93	84.873	70.536	52.471	48.237	37.908	33.722	23.889	17.5	19.275	11.996	13.13	9.5489	8.6111	6.4127	8.4444	5.6667	4.2778	4.6111	2.5397	4.7778	5.0667	3.7958	4.0432	5.1458	3.0756	4	2.5333	3.4286	2.1481	2.5385	2.875	6	2.5635	2.7306	5.5472	6.4792	5.0273	3.8283	5.5833	4	2.4286
Embryo 15_Second half	143.21	124.35	114.55	132.58	145.15	142.44	145.52	160.34	141.01	149.63	117.86	91.291	94.593	94.586	63.768	74.659	51.167	46.2	42.785	30.846	38.833	30.404	20.222	20.298	13.048	17.167	11.429	7.9338	7.8182	7.2222	7	5.9474	6.7333	4.5	5	4.9444	3.7457	7.1736	3.4	6.3158	4.8485	3.8356	5.4	7.3788	1.75	6.0467	5.0553	6.72	5.2857
Embryo 16_First half	108.2	142.54	108.97	143.79	138.86	109.67	115.83	116.78	81.083	98.571	41	93.667	97.889	80.939	65.311	58.926	56.611	56.455	61.24	43.257	49.781	31.35	24.891	37.452	31.811	25.917	27.47	27.353	19.778	20.077	27.524	17.75	22.404	25.42	23.361	20.334	22.518	17.604	20.056	24.139	20.25	24.4	14	10	21.925	21.6	27.8	30.776	34.524
Embryo 16_Second half	142.07	68	138.5	96.722	103.7	82	82.091	54.538	40.74	55.58	50.227	69	34	29.286	37.889	35.8	16.091	24.33	27.233	18.947	21.608	15.429	15.907	17.931	17.673	11.75	12.5	16.222	11.857	14.7	11	11.786	14.214	17.366	14.129	19.833	18.074	22.089	41.715	32.059	37.727	33.811	40.977	33.294	38.606	39.571	39	45.4	44.817
Embryo 17_First half	64.188	47.916	117.21	77.206	54.263	91.606	41.042	53	44.722	37.05	28.083	26.546	23.583	21.394	26.869	24.426	15.821	12.214	10.151	17.479	8.2727	11.703	7.6786	5.4	7.75	3.9219	4.619	5.875	0.96875	3.0471	2.7273	4.2	1.125	2.2333	5.6667	1.697	0.91667	2.8056	4.0417	1.7	3.1375	3.5333	3	1.8284	0.96	3.641	3.1538	1.9	2
Embryo 17_Second half	63.403	46.858	62.61	54.206	63.04	34.444	30.357	37.875	37.25	40.889	51.889	31.143	28.04	45.563	38.2	13.193	17.264	13.579	20.556	8.5625	3.125	5.6667	4.7333	4.2652	3.8976	4.0812	2.679	2.0583	2.7027	1.6091	2.3333	1.5227	3.9333	1.5	0.54546	1.3429	1.5022	1.4933	0.78738	0.68571	0.75	0.61685	0.66601	1.0833	1	1.2788	2.4371	3.8	3.3292
Embryo 18_First half	92.028	100.7	98.487	106.18	85.275	62.506	78.074	57.627	44.313	51.5	82.4	34.4	24.035	10.083	19.648	3.6667	9.7418	10.167	5.9182	4.7884	4.8982	2.75	4.5	2.7778	4.6	4.5	4.625	3.9	3.0679	3.0334	4.0255	2.0625	3.8314	1.4333	4.0667	2.8125	3.7159	1.8889	2.5852	3.175	3.1538	4.65	3.4444	2.6667	2.3	2	1.2857	1.1429	1.1365
Embryo 18_Second half	117.87	113.95	106.5	87.19	91.524	45.368	52.29	42.21	43.165	39.085	21	18.949	10.057	10.917	8.7083	5.5233	4.1818	4.25	5.5017	3.9867	1.8	5.75	4.3333	1.1818	3.0345	2.3855	3.4914	1.75	3.3407	1.4286	4.1439	3.3333	3.1865	3.7486	3.8188	2.6636	0.17308	0	0	0.28571	0.27778	0.078463	0.10173	0.5	0	0	0	0.2	0.33759
Embryo 19_First half	53.433	20.208	25.3	35	23	38.086	20.941	17.505	20.439	22.538	21.022	17.561	14.186	17	14.507	10.5	14.333	9.1429	12.182	8.2667	12.046	9.3818	10.623	11.095	17.688	8.5	9.8	7.7222	10.77	7.5	7.897	7.7302	7.9091	8.6	8.7361	16.01	11.119	9.8642	10.858	18.75	13.25	14.327	21	17.167	17.917	25.119	17.667	22.8	44.594
Embryo 19_Second half	87.282	120.85	127.71	119.93	126.78	112.15	122.43	107.87	109.95	95.651	81.875	76	61.188	53.067	52.622	53.722	40.06	36.6	38.417	26.454	30.193	37.19	32.975	23.829	21.738	25.929	30.857	16.222	17.65	22.837	24.792	18.625	16.643	18.6	11.917	12.362	13.14	11.636	12.532	14.25	8.5833	12.903	9.5747	13.367	7.4056	12.8	6.6667	17.917	16.8
Embryo 20_First half	107.58	131.98	130.8	136.85	110.35	99.808	114.33	92.451	92.345	85.3	79.631	66.286	58.083	58.8	36	33.857	31.286	29.535	16.625	22.556	22.423	16.979	15.571	14.4	17.813	21.091	25.143	12.5	13.593	11.93	10.443	10.941	8.0667	10.471	5.5	8.1193	6.2857	5.2986	5.8667	3.8333	6.5	9.8509	7.5978	10.007	9.4444	14.877	13.857	14.849	13.533
Embryo 20_Second half	105.33	94.286	90.838	91.5	83.604	65.818	79.708	79.059	78.424	58.863	59.041	54.846	36.95	44.042	42.75	37.938	33.909	21.078	29.161	19.184	20.82	21.167	13	16.933	15.25	16.404	17.462	8.4987	14.792	4.5	8.5417	5.9883	6.2709	7.5026	5.6429	4.2778	1.9667	4.3	4.0556	4.3333	3.375	4.4286	2.0444	7.875	3.8	2.0688	4.75	1.75	2.5694
Embryo 21_First half	175.75	162.85	95.071	111.06	112.03	107.51	92.259	72.708	108.33	79.361	102.02	71.889	61.667	59.571	47.694	48.308	36.714	33.151	33.25	31.384	25.831	24.286	17.667	13.907	19.003	17.529	10.707	9.6344	19.091	12.93	6.8571	6.8333	7.5513	8.2727	5.771	9.6	6.6667	4.9333	7.2692	9.3333	4.6154	8.7727	4.6583	4.8854	4.8341	5.8145	6.7083	5.5556	8.6703
Embryo 21_Second half	124.54	132.56	110.63	101.84	136.45	119.64	72.816	130.74	116.6	121.3	72.438	79.111	79.692	60.888	57.089	64.913	27	40.083	46.119	65.56	36.5	59.083	27.7	34.385	31.25	35.231	23.898	20.875	21.869	17.865	18.222	68.333	10.625	7.9111	13.5	8.6726	8	8.151	10.889	10.364	9.5433	11.625	13.469	8.5833	11.154	13.588	8.7778	17.625	18.659
Embryo 22_First half	88.8	86.21	79.171	96.51	101.19	107.71	79.572	63.542	68.977	40.757	48.135	48.875	29.017	28.476	21.778	18.182	17.496	13.875	10.842	9.325	16.146	7.9583	5.9444	9.1644	13.042	7.13	7.8891	7.7284	8.3125	13.2	4.9375	7.3417	12	7.6875	9.875	6.1111	6.6618	5.84	6.4731	8.2431	6.0833	4.2222	4.4103	4.4747	9.5385	4.0769	7.4167	12.465	6.5882
Embryo 22_Second half	103.8	107.82	123.79	102.25	74	66.037	62.425	54.123	71.2	51.5	53.748	39.867	37.887	36.75	41.096	27.143	25.162	20.788	29.736	25	19.8	25.25	23.2	22	18.6	16.173	10.625	8.1125	11.598	7.4708	8.0483	10.75	6.5454	10.846	8.1667	9.35	9.2287	6.8	11.47	12.929	6.8846	10.093	14.821	11.25	10.199	10.088	8.74	11.6	8.3857
Embryo 23_First half	83.1	76.125	95.8	72.917	70.154	67.625	74.625	56.801	70.8	53.328	74.692	53.913	43.308	45.35	44.583	28.7	39.333	33.429	30	27.362	22.435	17.382	17.848	19.167	20.36	11.894	12.5	13.636	15.304	15	16.167	9.7394	12.059	11.111	10.833	7	6.3846	6.6471	5.5	7.55	4.4667	6.3993	6.8412	7.0698	6.0145	5.1226	4.6603	7.3968	4.9921
Embryo 23_Second half	140.27	133.28	140.52	118.15	105.29	135.2	102.15	101.71	70.714	75.375	76.374	70.45	59.413	57.556	59.133	52.364	46.899	46.763	38.056	39.104	38.35	33.677	40.375	22.823	23.857	22.25	28.8	25.4	35.273	29.611	28	27.708	29.295	33.904	39.125	30.293	33.75	33.4	36.5	29.5	44.691	26.5	34.975	39.684	31.556	29.299	37.553	27.154	27.737
Embryo 24_First half	98.624	69.878	95.394	100.99	69.985	79.167	108	107.47	111.2	82.571	87.638	76.278	72.886	71.454	49.798	37.002	27.5	25.643	31	19.875	15.5	11.563	8.8778	8.9286	5.4934	6.8561	6.3838	3.5556	5.875	3.8505	2.8384	3.2294	3.4545	2.7879	3.1039	6.1765	5	3.9286	4.3214	4.3631	4.4625	3.8143	5.3333	4.2222	3.6111	4.423	3.4148	4.6333	6.3333
Embryo 24_Second half	92.544	129.61	109.86	109.69	104.4	64.717	72.563	66.733	61.355	62.938	52.207	50.446	39.083	38.333	51.613	24.43	34.292	19.1	16	12.154	16.438	11.757	10.583	6.4286	6.5455	6.3333	5.0769	5.7407	5.2	6.2986	6.1379	4.0721	4.1507	4.5778	2.2941	3.6	6	5.0083	1.8182	2.6708	4.5403	2.8333	3.3571	3.3148	3.95	3.9881	2.2374	5.6562	3
Embryo 25_First half	145.9	136.66	147.85	117.83	106.95	118.75	78.749	58.851	55.583	54.02	38.5	38.552	36	28.533	24.1	28.523	20.233	23.333	10.778	12.333	14.452	15.3	11.25	17.233	10.393	11.052	10.314	12.611	11.94	12.5	11.071	13.55	10.417	11.454	12.032	15.853	9.2857	14.337	8.5083	13.838	11.579	13.483	15.471	15.452	17.125	18.611	17.22	25.035	22.933
Embryo 25_Second half	141.88	160.82	130.69	117.75	102.23	85.175	78.188	129.18	113.16	118.23	76.4	61.111	79.942	68.35	48	48.4	50.118	33.286	43.667	34.167	30.882	29.283	24.493	23.553	17.083	14.375	18.769	17.111	18.12	12.125	15.167	10.351	10.167	10.846	4.6667	11	5.5714	6.3333	9.0337	6.8	3.9508	5.4	5.2222	3.5385	6.9449	5.7971	5.4987	5.5701	2
Embryo 26_First half	40.857	49.875	53.232	49.365	60.883	34.017	31.787	41.701	34.714	33	34.375	22.286	23.933	18.971	19.398	14.55	10.616	12.348	7.2222	11.846	7.25	12.063	6.1953	7.8601	6.35	3.4	6.6	3.754	3.625	4.8333	3.5833	3.5	5.25	2.6154	5.8889	2.7368	5.8148	3.3333	4.6869	3.1746	3.3333	2.826	3.2143	3.1371	4.4141	2.3244	3.5286	3.2444	4.3873
Embryo 26_Second half	84.395	94.636	131.33	101.25	109.92	121.97	111.11	72.583	77.396	73.639	65.837	69.831	32.613	30.279	23.663	19.833	16.778	9.8375	12.556	11.444	15.75	4.2667	7.5417	4.1667	3.1	7	5.8	3.4444	2.8214	1	1.0444	2.8	2.7976	3.5	2.25	3.5714	1.7875	3.5875	0.69048	3.56	3.2857	2.7857	3.3222	1.1875	2.8333	1.3333	3.55	2.8708	3.7266
Mean of each position along DV axis	108.339	106.642	108.975	101.907	100.268	92.7588	85.2445	82.0617	74.2028	70.2511	61.4518	56.2268	49.102	45.1012	38.6115	34.1466	30.2988	27.9579	25.6724	23.0509	21.3093	20.9823	18.1567	17.0176	16.6651	15.2325	14.1999	13.0537	13.7253	12.8685	12.0425	12.8498	11.511	11.3924	11.3381	11.5952	10.6397	11.0353	11.0832	11.8521	11.1409	12.0481	11.799	11.0792	12.4032	12.042	11.5352	12.4632	12.5303
Standard error of each position along DV axis	4.9221	4.92912	4.34359	4.22573	4.44538	4.68672	4.04059	4.52793	4.02584	4.10755	3.21524	3.11866	3.20693	2.85498	2.3922	2.71271	2.08156	2.14902	2.08394	1.97044	1.70638	1.82273	1.61062	1.45573	1.45417	1.51799	1.37463	1.33014	1.29484	1.50958	1.34846	1.77357	1.3045	1.43586	1.40214	1.32785	1.37478	1.34257	1.569	1.52203	1.73536	1.76006	1.8591	1.62929	1.75062	1.76115	1.63498	1.6944	1.78895
[truncated: 1 more columns]

## Sheet: dl6_+
Gaussian curve halves from Histone-GFP individual embryos
Nucleus position along DV axis	1	2	3	4	5	6	7	8	9	10	11	12	13	14	15	16	17	18	19	20	21	22	23	24	25	26	27	28	29	30	31	32	33	34	35	36	37	38	39	40	41	42	43	44	45	46	47	48	49
Embryo 1_First half	149.82	154.44	155.29	141.85	153.29	142.69	141.25	134.79	125.34	92.736	104.14	98	85.067	62.353	69.076	52.211	42.992	37.4	34.083	28.454	24.538	24.296	17.259	14.891	11.832	12.477	10.699	9.9014	9.9569	9.2667	8.7059	9.9231	10.538	9.875	10.165	7.7576	11	8.3016	10.667	7.6611	9.2242	6.625	8.3452	8.5979	6.7333	9.4444	7	11.481	11.154
Embryo 1_Second half	155.22	136.87	139.33	129.69	124.81	106.21	103.54	88.143	94.012	87.071	76.915	67.353	53.739	49.95	35.667	35.583	32.871	29.35	23.167	25.621	24.088	18.949	18.692	16.625	16.57	16.317	21.292	18.369	11.75	14.067	14.021	15	13.105	11.061	11.744	8.3723	11.533	13.333	13.444	11.817	16.25	12.125	12.798	10.167	16.083	14.219	12.666	10.845	12.175
Embryo 2_First half	138.71	131.52	131.33	104.94	119.82	105.17	118.46	101.42	93.4	70.206	66.571	51.594	39.1	36.6	26.376	24.522	17.559	13.765	11.067	8.6736	8.9929	7.6159	6.6842	6.2674	6.04	5.7353	4	3.7	5.3535	5.4744	6.25	8.1424	7.291	6.6667	7.8788	9.1671	9.4392	8.9747	11.86	11.479	9.125	10.954	10.66	10.815	11.992	11.432	10.022	8.5032	9.6276
Embryo 2_Second half	137.74	121.87	129.87	131.29	102	113.34	149.94	160.12	130.13	132.87	120.42	89.286	83.6	89.929	60.614	50.538	48.952	37.6	35.156	29.544	35.617	33.373	20	26.727	24.161	22.719	23.44	20.509	18.683	21.824	19.8	17.4	16.846	17.16	14.857	17.571	17.125	14.464	16.444	13.852	18.722	18.25	12.421	9.25	14.403	13.015	17.308	18.769	12.964
Embryo 3_First half	132	147.33	158.64	161.33	169.75	145.82	128.83	130.47	110.78	92.423	86.352	65.42	63.465	56.555	40.613	49.071	33.256	27.968	25.667	19.743	19.054	18.871	14.786	14.171	17.188	18.889	15.133	13.495	13.538	16.464	14.907	16.5	15.352	17.041	15.524	20.5	14.5	12.881	17.333	15.145	15.063	12.867	12.657	10.591	11.98	12.858	10.567	10.55	10.877
Embryo 3_Second half	149.54	157.14	166.94	138.88	153.83	119.26	114.79	94.706	73.636	72.563	40.267	40.2	38.412	31.808	28.25	21	28.25	23	22.416	18.492	17.039	22.371	15.536	12.617	11.85	13.029	15.47	12.14	13.948	12.008	14.769	9.75	13.972	14.2	14.554	14.514	14.885	9.6086	13.346	14.189	13.511	11.457	12.563	12.118	14.68	13.211	14.314	12.254	11.522
Embryo 4_First half	121.5	97.567	94.067	104	84.333	79.313	78.846	81.6	67.663	69.621	71.467	61.154	35	41.9	40.211	43.092	39.842	24.7	25.846	15.159	17.2	17.728	19.886	12.095	9.84	10.9	5.4286	8.0114	9.3619	7.6778	6.2	8.5897	5.8611	6.5179	6.4286	6.5394	7.1429	8.073	7.627	5.8843	7.25	6.4444	7.4167	7.5549	8.875	7.0714	8.5455	6.6597	7.325
Embryo 4_Second half	148.33	151.63	159.47	147.01	144.09	130.41	122.34	110.17	103.53	111.22	110.44	80.234	84.315	57.571	55	62.113	40.2	41.333	36	29.637	29.625	27.143	31.45	32.949	26.917	33.625	27.698	28.295	19.813	23.489	23.447	24.882	21.375	24.405	18.317	19.5	19.761	21.363	18.5	13.7	18.821	18.1	17.339	15.429	14.286	12.059	16	11.674	11.137
Mean of each position along DV axis	141.607	137.296	141.867	132.374	131.49	117.777	119.75	112.677	99.8114	91.0888	84.5715	69.1551	60.3372	53.3332	44.4759	42.2662	35.4902	29.3895	26.6753	21.9154	22.0192	21.2934	18.0366	17.0428	15.5497	16.7114	15.3951	14.3026	12.8005	13.7839	13.5125	13.7734	13.0425	13.3658	12.4336	12.9902	13.1733	12.1249	13.6526	11.7159	13.4958	12.1028	11.775	10.5654	12.379	11.6637	12.0528	11.342	10.8477
Standard error of each position along DV axis	3.966	7.12609	8.39458	7.00876	10.2392	7.74684	7.82054	9.52447	7.90397	7.80537	9.31363	6.79815	7.73983	6.45651	5.47389	5.03555	3.4445	3.22709	2.95659	2.71154	2.92732	2.67749	2.44191	3.04731	2.52714	3.02607	2.99453	2.76307	1.70142	2.29902	2.20117	2.04888	1.79793	2.15362	1.4452	2.01341	1.47253	1.58191	1.2915	1.17176	1.5928	1.57037	1.08416	0.855145	1.12764	0.828084	1.28765	1.24627	0.609033
Gaussian curve halves from dl6/+ individual embryos
Nucleus position along DV axis	1	2	3	4	5	6	7	8	9	10	11	12	13	14	15	16	17	18	19	20	21	22	23	24	25	26	27	28	29	30	31	32	33	34	35	36	37	38	39	40	41	42	43	44	45	46	47	48	49
Embryo 1_First half	108.4	142.79	111.3	102.5	120.27	105.16	95.256	91.281	83.903	77.266	69.913	74.133	40.827	41.775	36.055	32.146	34.167	28.821	23.708	22.587	25	16.583	19.842	16.127	14.641	15.154	17.077	18.902	12.143	16.549	16.101	15.846	12.801	9.8547	10.208	6.8667	9.45	4.7151	5.8	8.125	4.7639	3.9722	5.5	5.75	6.6703	8.3048	6.5556	8	5.3333
Embryo 1_Second half	87.892	105.19	98.038	139.05	140.84	150.55	98.665	113.15	150.42	112.45	112.79	72.714	66.051	57.862	55.562	43.533	38.6	32.833	30.667	22.458	11	15.789	15.9	13	14.357	13.8	12.533	13.537	11.288	14.045	13.507	11.519	13.617	10.812	11.783	12.127	15.482	11.362	12.4	13.833	13.849	11.794	10.692	10.222	11.75	10.5	9.8036	10.438	8.3583
Embryo 2_First half	82.93	87.125	80.322	85.317	87.231	105.21	114.36	107.4	112.9	113.57	116.94	109.83	99.454	99.574	69.917	69.333	63.118	42	37.941	37.594	28.851	25.757	23.789	19.177	17.5	29.833	18.022	15.764	11.548	15.417	14.982	13.959	11.737	14.286	16.75	15.75	10.222	9.3846	14.57	7.6013	12.724	13.111	14.625	12.86	14.429	11.567	10.273	11.529	7.6
Embryo 2_Second half	122.29	117.85	119.39	118.77	112.64	120.78	111.94	111.16	100.67	76.412	72.051	71.5	52.142	44.759	42.025	31.744	30.823	26.594	17.958	16.476	16.5	17.778	15.359	11.94	11.812	11.133	13.231	9.7273	8.5	9.3106	9.625	6.8389	6.5556	8.4	8.9141	11.167	11.563	8.6622	10.149	8.9333	10.4	8.3333	8.7188	14.917	10	8.7549	12.875	6.5	7.4
Embryo 3_First half	123.9	101.34	115.2	116.85	127.29	110.17	109.38	88.13	91.487	82.781	82.938	86.591	76.544	59.39	59.105	42.588	38.5	35.718	35.105	27.032	19.433	16.536	18.833	10.667	15.25	8.7798	13.378	10.478	10.2	10.095	9.5882	8.6667	6.3333	7.25	11.3	7.1148	10.944	9.0769	6.4792	7.2143	10.042	8.2857	5.641	8.0667	13.6	7.553	8.1176	6.5556	7.1454
Embryo 3_Second half	132.58	133.57	151.93	118.63	127.78	110.29	127.86	111.39	105.13	100.45	92.75	79.377	73.429	60.818	51.083	52.882	49.284	49.357	38.754	31.435	25.683	25.22	23.771	22.538	18	15	15.718	13.909	13.916	11.667	8.5066	8.149	7.1103	7.2804	6.2776	6.0625	5.6	7.2485	8.75	7.125	8.6538	7.0476	9.0648	5.623	8.9556	12	9.4423	10.327	9.7
Embryo 4_First half	90.308	82.416	79.377	74.73	84.869	91.917	97.615	105.15	102.76	87.081	85.75	100.62	90.778	91.889	107.82	90.8	108.39	99.318	97	83.321	86.319	70.892	57.024	44.733	29.211	26.044	21.455	21.641	22.067	12.595	15.833	15.432	20.347	15.467	19.086	18.071	17.46	16.333	20.512	18.813	18.533	20.6	17.643	16.168	18.328	14.163	13.421	18.147	12.063
Embryo 4_Second half	105.79	108.64	121.59	135.03	147.81	115.86	136.34	114.8	99.857	98.097	106.17	100.94	78.25	81.737	65.531	61.429	50.225	39.705	41.955	37.956	39.059	31.305	28.02	31.733	24.364	22.563	19.324	26.143	17.454	16.184	13.978	15.893	15.339	13.444	19.647	10.842	11.909	11.368	11.486	10.305	11.55	10.694	11.529	8.8	14.328	9.2857	13.42	18.337	20.242
Embryo 5_First half	117.02	128.64	116.28	131.8	114.73	121.96	104.83	101.59	93.059	80.881	95.386	78.248	62.422	62.967	49.833	48.846	34.962	36.231	26	37.333	23.833	22.657	26.417	32.219	31.832	40	25.5	36.208	28.326	30.107	33.036	29.367	41.2	29.294	51.4	32.705	37.722	35.2	32.712	38.862	30.261	16.102	25.031	19.295	13.986	16.662	12.667	7.0667	15.4
Embryo 5_Second half	143.95	136.45	122.67	132.92	130.69	131.38	121.41	127.29	106.73	99.829	75.979	78	49.529	43.924	42.333	33.681	25.676	23.727	24	17	19.3	16.412	12.735	10.5	13.955	12.727	12.313	14.071	15	11.385	10	8.6111	8.9375	10.576	13.686	10	8.7807	12.08	8.625	7.2941	8.4595	9.3497	7.444	5.8461	6.1418	5.6332	6.1706	7.9516	9.3333
Embryo 6_First half	94.941	118.52	111.06	106.81	89.133	103.57	101.26	92.917	103.67	95.071	104.25	72.472	68.49	80.586	71.787	52.381	37.101	41.474	43.12	31.716	25.379	22.381	20.818	15.033	21.333	15.908	18.823	14.059	11.997	12.8	9.4917	9.6503	8.3667	12	7.1	7.9167	5.875	7	5.5833	7.3333	2.625	5.2	3.8667	3.8286	5.5294	5.2444	4.3144	5.456	5.6334
Embryo 6_Second half	98.033	99.5	107.42	101.93	107.91	90	81.813	67.571	74.464	67.811	64.307	57.872	44.95	39.048	28.244	26.344	27.509	29.328	26.882	15.733	18.101	13.786	16.562	10.554	16.242	9.7245	10.849	9.6833	8.3595	8.2778	9.25	8.75	8.2692	9.2941	8.2667	7.0909	7.8125	9.1539	9.2013	7.915	10	8.8667	7.1245	10.576	10.71	11.071	11.914	13.026	10.857
Embryo 7_First half	124.93	132.58	145.92	112.23	132.12	129.63	129.34	120.69	124	114.36	104.86	101.72	93.646	82.777	76.369	63.067	60.554	49.467	62.538	40.308	32	32.845	36.103	25.857	28.343	27.767	19.897	21.909	21.981	19.929	15.864	16.676	17.201	15.571	14.27	13.632	14.899	15.786	18.018	17.158	17.386	11.467	13.799	12.851	13.571	17.61	18.875	15.107	16.444
Embryo 7_Second half	146.8	145.02	142.07	155.13	127.1	102.11	113.87	96.1	81.75	76	78.795	68.286	58.931	58.233	55.623	50.357	42.85	46.689	36.154	36.634	39.489	30.492	27.964	28.184	27.493	27.25	23.123	22.454	25.823	21.351	16.454	19.876	18.991	18.327	16.5	17.533	17.769	15.444	14.148	13.75	15.188	18.023	13.746	14.622	14.333	15.958	13.485	13.706	12.36
Embryo 8_First half	93.02	90.786	75.25	73	98.818	84.425	109.59	109.49	109.57	94.566	117.29	104.54	84.292	73.937	74.542	70.167	55.989	48.542	39.532	33.722	32.148	35.768	35.154	40.943	26	28.721	26.233	34.846	37.157	24	26.104	25.833	19.884	28.833	17.656	19.489	18	15.151	16.222	17.429	17	12.333	14.604	15.333	14.5	14.1	13.5	11.381	10.871
Embryo 8_Second half	99.339	101.67	105.31	101	92.975	100.86	104.99	96.225	120.4	118.92	109.02	99.936	110.69	101.79	103.03	92.751	82.046	75.6	73	55.615	62.733	49.378	44.1	47.552	49	42.214	33.433	38.844	36.569	24.528	29.485	33.484	31.416	26.5	26.532	24.714	36.231	22.399	20	19.565	21.111	30.061	21.154	17.717	18.091	9.3	20	16.273	16.155
Embryo 9_First half	107.91	115.59	119.38	113.95	110.72	124.51	108.32	130.18	103.68	99.765	90.659	92.244	75.375	54.857	53.938	35.594	26.446	22.375	20.544	19.4	14.46	16.842	13.125	12.4	13.556	11.714	12.582	8.5	8.9266	11.793	10.27	9.8455	6.2857	10.957	8.2667	11.333	9.3634	10.894	10.071	10.051	10.073	11.579	11.142	10.06	10.45	7.7143	10.571	9.026	8.4
Embryo 9_Second half	108.74	114.1	123.48	121.51	108.75	113.85	123.09	118.16	98.709	107.33	95.4	85.779	79.589	72.174	73.52	59.75	50.333	50	35.576	35.146	32.813	29.747	34.179	30.948	25.834	19.286	24.615	29.772	29.5	21.667	23.25	18.222	25.933	20	20.061	18.753	18.52	8.25	19.533	21.667	16.894	14.171	19.167	19.333	15.333	10.8	23.583	17.857	22.524
Embryo 10_First half	112.75	117.44	131.71	137.77	130.69	130.09	114.04	107.81	97.368	78.924	74.714	66.5	59.333	53.571	43.688	44.786	47.567	43.192	37.286	33.884	37.688	28.005	21.761	22	26.865	26.028	16.4	19.747	17.204	19.273	11.4	10.876	12.332	10.827	9.6667	9.9412	14.375	10.025	10.183	9.1547	11.7	8	10.797	16.722	10.267	5.1	9.3077	9.8448	11.168
Embryo 10_Second half	116.6	115.63	129.14	101.08	101.12	101.14	98.713	106.99	114.46	131.6	90.875	95.98	83.089	76.13	58.409	53.364	67.875	40.975	42.357	30.982	28.849	25.632	19.889	21.333	29.758	24.647	21.413	16.955	18.633	19.885	18.929	8.1429	12.978	11.794	11.389	8.7606	12.766	12.862	10.5	6.75	10.399	10.137	12.002	8.6667	11.218	7.7171	9.5741	11.143	10.75
Embryo 11_First half	102.44	119.12	104.92	98.912	108.28	94.028	89.916	90.526	111.19	106.77	86.738	92.308	78.235	88.546	68.356	66.786	84	52.8	46.566	40.854	35.857	30.706	24.5	32.608	20.148	19.833	19.733	22.406	17.4	18.465	16.53	14.737	16.6	18.4	12.143	20.286	11.725	15.4	12.889	14.757	8.3294	13.19	13.173	14.338	13.917	14.417	10.25	15.667	8.8
Embryo 11_Second half	111.92	112.9	112.02	111.3	114.4	87.354	86.111	79.172	56.947	51.667	43.842	37	25.427	24.526	19.052	13.063	12.181	7.25	8.6296	10.35	7.9815	7.7143	5.8125	6.1771	6.6667	6.9412	8.3389	7.725	8.75	5.2368	5.8	6.641	5.5333	5.5	3.3077	5.2222	3.2143	2.25	3.7077	4.3983	3.9	4.1649	4.179	3.119	2.808	3.375	3	4.6	4.3333
Embryo 12_First half	105.86	96.389	95.056	97.675	107	106.35	103.26	98.803	97.744	84.512	80.627	88.278	66.833	55.988	55.761	54.996	52.616	47.281	46.063	43.98	30.992	36.169	34.986	27.923	26.804	30	20.216	21.167	19.714	23.706	21.25	15.526	14.823	20	20.578	13.167	13.186	13.246	14.717	20.067	10.75	10.83	15.444	15.255	12.959	14.227	12.529	16.067	17.933
Embryo 12_Second half	119.82	126.41	99.263	108.7	114.38	113.96	111.34	97.818	87.347	74.656	68.035	67.801	49.941	52.381	45.333	39.25	29.047	25.444	20.461	18.358	14.074	13.795	11.2	10.488	10.233	10.086	9.3333	9.1819	9.5445	8.3889	8.6667	9.6667	9.25	8.0625	11.272	9.4259	10.389	10.563	9.1915	7.8268	8.6685	10.36	9.4705	11.821	8.3722	9.6908	8.9496	6.7692	4.2353
Embryo 13_First half	48.05	48.689	47.955	53.271	54.42	45.076	45.633	43.881	43.154	47.778	53.769	53.7	45.471	41.393	38.171	34.647	23.727	32.556	29.182	25.058	20.4	10.25	14.5	10.75	13.183	12.359	11.51	9.0162	10.8	7.275	4.3905	8.8667	8.9495	7.3	10.429	9.9873	13.067	13.631	12.503	9.0556	12.727	11.799	12.51	13.435	14.525	10.778	13.795	14.556	10.5
Embryo 13_Second half	81.916	106.19	107.36	100.74	71.333	103.59	67.2	87.556	56.385	83.098	67.982	75.033	59.875	60.223	50.875	48.75	30.8	25	23.42	15.217	15	13.859	14	12.693	10.632	10.178	11.59	10.631	8.9046	9	9.2468	10.167	8	7.9464	9.6426	8.1751	9	10.277	8.6769	9.774	7.5	7.6912	8.0786	10.134	8.3528	8.1051	8.1597	9.6079	6.6989
Embryo 14_First half	91.518	99	105.77	106.73	115.99	90.786	114.58	126.54	124.32	124.61	105	92.867	74.533	63.769	68.095	56.125	47.133	35.4	29.833	29.516	21.603	20.111	16.982	17.423	15.204	14.635	13.977	10.941	9.75	7.0571	12.75	8.6667	8.5778	10.417	8.1288	7.2	9.1111	6.2222	9.2857	8.3048	8.8452	5.9286	5.5	8.2364	8.2403	6	8.6949	8.9385	8.5714
Embryo 14_Second half	74.868	66.741	81.478	80.699	83.717	72.236	87.976	91.694	96.267	77.588	74.947	88.25	78.579	65.406	68.579	65.498	51.311	49.875	58.164	39.638	33.708	37.216	24	31.17	22.635	18.402	15.857	13.81	18.008	16	18.5	9.6667	9.1429	5.3846	9.359	10.6	8.3056	9.3846	12	11.2	10.633	7.9667	12.354	10.563	11.8	11.778	16.457	17.222	12.59
Embryo 15_First half	119.79	126.61	96.667	100.37	123.83	94.278	99.664	98.621	78.372	73.722	83.083	62.846	50.49	44.067	40.571	31.116	30.053	30.5	29.091	19.429	19.2	19.669	15.111	14.238	7.6488	12	11.746	12.271	14.867	9.5143	10.367	13	11.375	8.875	8.4762	10.236	12.694	13.625	9.2262	10.25	10.544	12.143	15.786	10.11	13.729	11	16.167	8.6667	11.952
Embryo 15_Second half	141.1	133.5	109.18	126.86	137.3	146.5	130.25	110.37	95.563	85.25	77.333	63.636	58.286	44.454	34.605	27.744	25.468	20.281	21.583	14.444	15.056	10.4	10.813	11.033	9.4708	8.4238	8.125	6.75	5.7857	7.0037	4.3958	9.1667	4.75	4.418	4.3333	5.4551	6.2382	5.4513	5.4235	3.75	4.4066	4.7576	6.6818	6.6585	7	6.5	7.1005	4.6667	6.2074
Embryo 16_First half	143.27	133.18	138.07	114.49	119.07	128.2	102.33	100.02	113.26	80.787	98.061	77.45	76.238	59.647	52.558	43.258	34.636	33.255	29.197	26.862	19.758	17.641	16.889	15.261	15.025	15.272	17.692	14.175	16.484	12.542	16.472	10.8	16.571	14.667	13.732	14.82	15.222	12.924	10	12.333	12.64	17.13	11.556	11.842	14.238	11.579	13.154	13.063	12.112
Embryo 16_Second half	77.313	75.177	76.571	76.822	75.13	77.084	84.546	88.417	61.25	67.128	70.125	75.181	74.188	75.077	75.472	77.934	73.333	70.526	68.875	70.292	87.882	68.642	75.542	65.127	63.333	52.778	46.567	43.587	33.139	27.346	25.021	23.082	22.082	16.322	18.318	14.125	16.818	9.4343	14.698	15.436	14.333	12.965	13.125	19.563	11.091	14.698	14.375	17.661	11.833
Embryo 17_First half	88.275	90.227	86.474	88.238	109	100.33	84.899	96.904	93.925	92.839	98.722	89.35	87.639	72.895	84.616	76.5	63.595	65.821	48.872	45.2	47.402	39.927	33.507	27.462	34.375	32.5	22.579	27.474	23	19.177	18.76	15.563	14.375	18.9	23.389	28.438	19.937	22.725	21.55	25.692	26.051	24.706	23.6	25.357	28.832	31.108	25.914	17.486	19.091
Embryo 17_Second half	121.58	118.33	78.683	90.425	107.61	97.442	89.301	109.11	77.546	101.91	74.266	68.761	64.56	62.875	54.281	48.595	38.367	36.238	36.1	30.763	31.723	31.204	26.067	27.944	28.682	27.045	26.906	22.11	19.286	24.817	24.693	16.167	26.179	19.667	28.121	16.813	23.633	12.393	23.995	18	24.286	16	15.815	18.153	8.9524	12.867	5.8571	10.907	9.7128
Embryo 18_First half	116.79	124.1	121.27	123.19	99.673	93.597	81.953	84.104	78.833	75.202	62.531	53.596	55.204	63.902	63.278	63.139	56.603	54.733	54.625	44.2	43.793	39.195	42.114	31.964	33.944	31.72	24.714	23.7	31.024	24.85	18.876	19.29	17.192	13.105	16.141	20.556	17.453	14.922	17.167	12.557	11.882	9.0357	10.214	6.5392	8.5302	6.7778	7.4802	7.4	5.7857
Embryo 18_Second half	113.33	109.24	112.96	142.91	126.67	128.68	124.71	111.5	102.49	105.09	101.21	82.873	85.067	58.612	56.167	39.3	36.9	37.007	27.147	20.695	28.611	8.75	19.331	15.671	16.024	12.378	9.4112	13.214	10.357	10.157	10.31	9.4834	11.26	9.6346	12.49	8	7.4286	8.2665	9.3372	10.411	10.714	10.889	10.833	10.085	11.231	6.1875	11.75	5.5548	4.9048
Embryo 19_First half	78.813	82.267	65.385	74.313	68.882	68.887	53.521	66.79	61.903	64.556	58.003	48.382	44.813	44.063	44.449	45.902	42.5	32.717	29.441	26.996	24.438	22.791	19.269	19.325	18.696	16.376	19.197	15.988	19.75	14.8	17.003	15.448	16.734	19.5	15.478	14.48	12.688	18.917	12.833	14.738	13	12.353	11.583	17.6	17.017	11.733	11.904	13.192	11.039
Embryo 19_Second half	122.29	116.59	107.92	104.55	114.19	108.94	117.31	103.38	104.72	105.98	100.86	94.611	97.654	76.898	83.105	71.54	57.906	47.344	44.619	49.933	45.533	33	47.938	42.231	38.545	34.714	33.113	30.5	30.308	34.765	36.906	26.839	25.612	19.667	29.088	26.016	28.397	23.14	22.737	22.2	19.214	27.146	18.083	18.823	20.267	16.667	16.248	16.184	15.897
Embryo 20_First half	148.81	152.23	136.85	128.19	131.41	125.07	117.24	97.474	82.188	80.873	77.429	54.879	54.343	48.282	29.967	33.707	28.155	28.769	25.538	17.401	20.99	18.25	14.978	13.637	12.305	10.75	12.012	10.59	9.1688	13.798	11.211	8.1333	12.745	11.333	6.7424	9.3	10.385	11.625	10.827	10.483	9.0116	10.457	11.562	11.288	12.833	11.45	8.8951	15.446	15.989
Embryo 20_Second half	109.35	103.25	89.877	90.563	101.86	100.07	107.67	103.08	87.778	104.53	99.05	88.822	98.633	84.604	73.531	54.244	45.435	44.749	46.143	30.137	29.203	33.4	15.5	24.786	22	21.909	22.5	19.684	24.905	16.75	22.538	22.524	13.25	22.481	17.044	18.167	16.125	11.845	13.589	16.688	10.85	10	13.2	13.042	14.948	12.429	11.545	13.976	11.77
Embryo 21_First half	101.14	103.5	96.5	101.77	104.78	101.63	110.48	122.31	118.12	123.09	125.08	130.35	111.56	106.57	98.667	84.845	84.646	63.485	62.107	57.395	61	44.964	57.056	38.007	34.25	31.283	31.103	29.777	23.99	32.412	29.472	31.444	24.4	24.003	23.641	23.408	27.875	24.224	23.63	26.959	21.967	24.841	22.895	25.074	23.525	16.008	22.6	21.471	26.636
Embryo 21_Second half	106.49	111.42	100.16	86.649	94.759	87.964	83.3	83.118	91.154	87.214	77.502	75	76.333	61.667	64.071	49.585	42.757	36.319	28.546	26.863	25.543	20.714	17.881	12.429	14.416	11.25	12.118	15.5	10.046	11.38	7.6	10.806	9.5322	9.0417	9.7273	9.2	8.6869	11.546	6.3024	9.6111	8.7222	9.6778	8.9	10.619	8.1643	9.3636	6.4571	9.386	13.714
Embryo 22_First half	106.07	123.7	125.8	123.22	140.17	124.86	125.36	106.36	111.75	107.98	104.86	82.833	73.143	70.273	46.448	42.143	43.571	41	39.813	29.537	27.657	30.38	22.538	22.091	18.05	21.875	18.315	15.556	20.356	25.667	18.1	27	21	19.5	14.427	15.646	12.82	18.143	13.474	14.476	16.647	19.056	18.929	18.47	18.625	21.667	16.188	15	19
Embryo 22_Second half	117.76	125.44	118.18	95.006	99.727	93.507	73.643	101.06	96.5	85.408	76.221	75.936	76.054	63.325	55.487	39.529	48.133	37.471	41.297	35.385	44.907	24.861	25.69	22.229	19.735	14.881	12.394	16.667	19.132	18.867	13.03	13.74	8.125	9.8333	12	10.067	11	11.708	12.775	14.208	10.389	9.9375	11.306	10.608	8.5724	12.843	8.029	8.6254	7.75
Embryo 23_First half	105.29	110.63	103.24	87.046	106.33	112.42	95.393	106.4	132.89	124.31	132.75	102.63	77.625	83.385	54.706	41	42.005	24.34	31.727	22.462	20.076	18.125	14.102	12.807	12.043	11.188	14.78	12.381	13.75	8.5	12.76	12.779	18.333	14.849	13.275	10.769	10.875	7.2857	10.364	10.8	7.5278	10.214	12	7.8963	12.684	9.4027	10.214	7	12.273
Embryo 23_Second half	125.29	127.72	124.67	145.56	129.02	131.78	125.58	120.58	115.72	109.74	107.33	74.921	61.362	71.476	56.725	42.688	46.333	38.65	30.206	26.875	34	22.444	23.909	20.7	25.75	14.182	18.333	19	15.733	15.123	12.719	12.171	11.87	8.9482	12.996	13.417	15.313	10.944	8.7273	20.867	8.3556	13.75	9.5	10.515	11.345	14.583	10	14.5	12.158
Embryo 24_First half	103.69	101.2	81.621	76.944	61.11	71.571	53.913	45	65.154	64.077	54.724	57.36	49.222	46.758	44.789	36.227	26.083	20.992	19.214	15.411	16.546	11.133	11.063	6.6667	6.5294	6.254	6.458	5.3773	4.9383	4.7693	6.3515	5.0769	4.71	4.1762	4.5951	3.598	3.7	4.1465	4.6	3	3.1042	3.7	4.75	5.4	4.8333	4.4205	4.7	4.125	5.1875
Embryo 24_Second half	97.533	99.889	101.43	84.817	93.044	94.157	95.167	81.688	102.15	87.422	70.143	73.74	40.8	62.697	51.273	47.118	58.125	39.529	31.5	45.096	34.821	39.773	27.044	20.917	11.429	33.833	9.2	22.833	23.228	18.664	23.269	19.412	21.488	23.4	26.243	15	20.125	15.375	19.108	13.24	12.823	18.25	13.795	15.965	18.101	16.5	15.762	19.333	18.333
Embryo 25_First half	100.04	103.92	109.06	92.823	102.55	97	94.403	85.463	85.37	92.311	73.506	80.512	41.714	54.296	44.526	29.655	31.155	27.619	24.279	24.02	17.304	9.6667	12.904	13.134	10.128	7.25	7.0758	10.05	6.0243	6.7857	7.4881	5.8333	7.2449	5.3556	5.8088	8	4.0821	7.8182	4.9773	6.5454	6.2802	6.2597	6.3059	7.5	8.5555	6.7968	8.5625	6.4375	11.063
Embryo 25_Second half	48.944	45.333	47.714	47.944	55.752	49.824	52.269	45.815	47.989	50.963	42.33	40.61	37.925	39.723	29.832	27.529	26.655	21.335	23.857	17.892	18.16	19.663	17.613	17.125	9.6	14.818	14.833	12.982	13.499	12.666	8.4	11.154	7.5625	11.222	3.6	10.25	4.3786	7.95	4.2232	2.6429	6.0357	3.75	4.45	3.1548	6	5.4364	8.1	6.75	7.2353
Mean of each position along DV axis	106.949	109.755	105.779	104.815	107.297	103.813	100.232	98.0206	95.0593	90.6845	85.7379	78.936	68.3912	63.7115	57.4352	49.7591	45.7049	39.8046	36.9235	31.7318	30.2371	25.9644	24.4837	22.2291	20.8566	19.8681	17.7129	18.0439	17.1647	15.9268	15.3706	14.3698	14.258	13.6535	14.2657	13.1939	13.5723	12.3556	12.5496	12.783	12.035	11.9615	11.9774	12.1684	12.2448	11.1485	11.6142	11.5586	11.4209
Standard error of each position along DV axis	3.06261	3.12905	3.22555	3.29205	3.13218	3.06154	3.01574	2.76647	3.08178	2.80824	2.89462	2.59595	2.76141	2.50163	2.65088	2.46398	2.64054	2.25664	2.27093	2.04504	2.33844	1.90319	1.91604	1.69297	1.56315	1.47079	1.10281	1.2364	1.16039	1.03149	1.06216	0.980892	1.0636	0.906657	1.18507	0.895522	1.04374	0.829936	0.852073	0.965791	0.820921	0.843088	0.722027	0.746366	0.688515	0.69553	0.689132	0.646537	0.704118
[truncated: 1 more columns]

## Sheet: dl6_cactA2
Gaussian curve halves from Histone-GFP individual embryos
Nucleus position along DV axis	1	2	3	4	5	6	7	8	9	10	11	12	13	14	15	16	17	18	19	20	21	22	23	24	25	26	27	28	29	30	31	32	33	34	35	36	37	38	39	40	41	42	43	44	45	46	47	48	49
Embryo 1_First half	84.819	88.508	105	104.27	103.08	92.643	115.64	109.55	105.53	101.71	123	121.8	122.79	120.64	149.15	139.25	129.94	115.15	105.56	107.5	76.308	54.048	51.593	50.454	34.588	28.697	25.19	18.548	14.661	4.9	11.2	7.8571	5.125	2.9833	2	2.8758	1.4	0.37037	0	0.55	0	0.90769	0.57762	1.6354	2.1629	0.1	0.63333	0.66875	0.44444
Embryo 1_Second half	118.9	140.08	120.17	131.26	119.95	111.54	93.111	65	65.131	60.813	33.467	24.729	25.143	28.477	16.59	9.4615	11.785	7	6.3625	3	2.4762	2.2757	0.8476	0.55811	0.2	0.4381	0.34444	0.46154	1.875	0.46154	0.30769	0	0.13636	0.2197	0.32814	0.30794	0	0.4022	0.375	0.125	0.20833	0.16667	0.25	0.083334	0.0083333	0.24211	0.18667	0.33333	0
Embryo 2_First half	100.73	77.405	131.95	98.013	110.93	66.727	94.667	90.833	59.58	47.278	43.899	31.886	37.309	31.265	30.2	14.588	9.2188	8.5714	4.1177	9.275	12.942	6.7619	2.7702	1.3647	2	1.0476	1.4	0.825	0.94737	0.25714	0.72222	0.13333	0.2875	0.16667	0.16571	0.39775	0	1.9	0.625	0.52857	0.125	0.46429	0.33333	0.32738	0.40156	0.15026	0.37273	0.041667	0
Embryo 2_Second half	106.53	111.61	100.81	109.23	110.02	93.367	93.765	80	98.825	73.991	77	84.059	72.896	58.396	51.821	47.357	35.533	21.987	27.254	27.231	14.917	16.746	9	10.667	6.1883	5.6315	4.5735	3.3167	3.9643	2.5	2.1687	1.786	3.0872	1.3115	0.3	1.3922	0.83102	0.85185	1.4167	0.4375	1.1049	0.45833	0.25	0.38462	0	0.3	0.65079	0	1.2857
Embryo 3_First half	121.76	127.83	125.83	145.7	142.23	153.76	124.75	157.17	122.9	128.57	118.94	125.92	135.18	115.33	100.12	104.59	78.762	72.378	75.413	63.481	54.486	47.2	38.295	13.429	28.571	31.583	17.286	18.958	9	8.7083	11.5	4.4	3.5048	2.625	2	0.83333	1.5397	0.8	0.57143	1.7222	2.4556	2.6667	3	1.1852	0.86231	1.4864	0.95263	2.7658	1.913
Embryo 3_Second half	114.03	129.12	117.84	115.48	110.13	126.29	102.5	91.423	82.2	66.967	71.027	44.881	36.847	20.485	12.592	15.243	6.198	3.0727	1.4162	1.2273	1.05	1.1	0.8141	2.4	0.15278	0	0.44444	0.23077	0.12	0.15636	0.28571	0	0.2	0.44643	0.5	0.375	0.22222	0	0.8	0.14286	0	0	0	0.19765	0.091254	0.11944	0	0.42857	0.2963
Embryo 4_First half	140.5	128.76	126.47	129.44	112.57	107.58	98.795	81.753	68.18	53.287	45.316	29.739	24.632	10.963	15.778	12.833	7.6364	3.3077	1.1746	4.125	1.8333	2.5714	4.9943	1.1145	1.4259	2.9717	2.8889	2.9091	1.1591	1.7143	0.73333	3.6667	0.57143	2	0.55556	0	0.34798	1.6442	0.57143	1.5417	0.14286	1.375	1	0.72727	0.1	0.70086	0	0.22222	0.29426
Embryo 4_Second half	71.787	87.267	108.82	107.82	108.75	90.947	92.709	115	77.375	77.9	53.615	44.429	42.857	42.455	29.045	14.593	4.2727	3.9683	1.5909	1.1944	1.9583	4.7143	0.80952	1.5455	1.4091	1.25	0	1.6429	0.33838	0.1	1.1417	0.40476	0.16667	0.095238	0	0.027778	0.57841	0.73889	0.17911	0	0.05	0.3	0.35714	0.51667	0	1.0625	0.5	0.3525	0.4
Embryo 5_First half	153.46	145.87	153.89	150.5	131.61	148.83	129.8	119.63	84.014	74.515	72.323	54.056	40.313	41.25	24.357	25	22.1	13.688	6.9448	5	2.7235	2.5925	2.0833	2.6936	2	0.89744	0.66138	1	0.46154	1.75	1.1333	0.80952	0.18182	0.90909	1.22	0.34488	0.88889	0.68946	0.060606	0.36111	0.083333	0.25	0.29132	0.39103	0.46667	0.92308	0.40444	0.79714	0.73611
Embryo 5_Second half	127.36	134.85	126.63	151.93	100.33	106.6	100.5	116.05	100.86	87.233	57.989	59.796	42.263	18.5	19.933	14.431	11.647	8.3333	3.0571	3.7624	2.3806	2.0183	0.99702	2	0.90476	0.58571	2.2292	1.1133	1.0036	0.42176	0.93939	1.0667	1.0159	0.58889	1	0.9	0.53846	0.74303	1.0653	0.96025	0.89166	0.93452	0.41667	1.1818	0.70714	0.40784	0.64354	0.86264	1.4375
Embryo 6_First half	103.05	103.82	104.87	93.203	94.103	85.451	78.626	81.366	51.056	64.385	56.229	62.467	50.786	59.383	46.625	58.146	49.821	65.095	58.753	52.41	52.551	55.308	57.464	44.039	49	34.3	28.511	24.188	22.133	16.155	19.769	13.571	7.3026	7.0179	6.2667	6.35	8.4	1.6875	3.0759	2.312	4.9615	2.1154	0.5	1.3	6.1875	0.83334	2.2727	5.6818	6.4286
Embryo 6_Second half	125.84	136.08	131.82	129.88	132.31	148.27	132.52	133.84	131.17	128.12	131.35	105.72	100.22	78.08	59.533	52.144	38.462	30.944	14.6	7.8333	12.333	9.0788	3.5	6.9649	7.6406	5.0227	6.5714	4.0625	5.8889	1.1852	4.6074	2.8824	2.7	3.2	0.4902	0.61538	2.9	3.218	1.4546	0.42577	1.8426	0.63636	0.53913	0.21429	0.88889	1.0476	1.2222	1.0833	0.61905
Embryo 7_First half	35.344	33.011	36.708	31.62	30.254	28.018	28.437	21.544	22.3	14.471	10.667	8.8104	6.3333	3.0625	5.4545	3.9231	2.7	3.1765	2.9202	0.96491	2.1852	1.6361	1.1333	1.5	0.71429	1.1177	1.1765	1.4	0.30769	0.72222	1.2941	1.5609	0.91176	1.0526	0.25	0.42857	0.88095	0.9	1.1246	0	0.9537	1.5167	0.35	0.2408	0.60078	0.2202	0.28636	0.12917	1.3333
Embryo 7_Second half	153.05	161.54	157.49	153.03	145.52	132.22	122.59	127.79	99.882	81.73	79.037	68.636	53.211	39.939	24	22	16.05	10.692	8.6667	5.9397	2.6573	2.3485	2.0292	1.7888	1.5756	1.4792	1.1429	1.3333	0.70556	0.375	0.77143	0.96564	0.13426	0.48818	0.33333	2.75	0	1.4391	0.28571	0.33333	0.55556	1.0467	0.45454	0.15476	1.0133	0.87277	1.947	0.55	1.5
Embryo 8_First half	122.65	117.93	101.49	114.89	94.951	105.93	90.063	86.672	69.569	65.95	75.863	69.52	66.822	56	39.542	29.267	24.667	19.674	19.947	14.65	9.4479	8.95	1.9	4.2771	1.4286	6.6944	3.4615	3.2857	2.25	3.5667	2.1342	0.77778	1.1778	5.2524	3.0476	2.0588	2.425	4.5477	0.75	2.4118	0.32143	1.6161	0	1.9375	0.5	0.42208	0.5	0	1.1429
Embryo 8_Second half	166.92	135.65	122.12	122.89	149.11	115.87	99.917	81.688	78.765	68.75	38.494	35.722	29.852	11.933	13.644	5.5	15.667	3.9289	2.4815	4.2206	1.9192	1.4444	1.1	3.3838	2.3	0.83333	2.9688	3.2276	1.2604	2.3425	2.0333	1.1784	1.3281	1.0821	0.28571	0.44773	0.28611	0.19871	0.75723	0	1.2	2.1164	0.55556	0.95834	1.2105	0.18056	1.15	0.9375	1.0625
Embryo 9_First half	103.76	112.56	113.77	126.91	140.9	129.07	142.34	136.73	126.62	104.22	93.53	71.88	60.571	54.25	49.513	38.094	35.556	26.579	14.319	11.483	8.7135	8.0704	9.3088	2.0357	4.2667	0.51111	1.3636	2.2593	2.4	1.9	1.7667	0.074074	1.2222	2.0714	0.40065	1.5385	0.60131	0.44444	0.875	0.22222	1.2941	1.6	0.45833	0.54546	0.57778	0.20385	0.25	0.80357	2.9227
Embryo 9_Second half	98.097	115.63	118.43	102.06	99.773	90.555	102.06	116.28	99.193	81.234	55.527	68.337	40.015	30.299	15.667	7	6.3287	7.7469	2.0114	2.8013	3.1111	2.0714	1.4167	0.64706	1.6364	1.0501	1.7333	0.56154	0.80769	2.1563	0.55844	0.64842	0	0.66667	0	0	0.03125	0.090909	0	0.36667	0	0	0.11111	0.375	0.38095	0.18384	0.34524	0.32464	0.3739
Embryo 10_First half	71.407	71.167	68.615	86.692	78.393	84.667	79.696	59.628	56.214	57.259	37.133	10.333	19.321	10.532	20.71	6.0809	9.5551	3.6618	4.075	1.9167	4.8762	1.6035	1.5194	1.6667	1.3189	1.4135	0.61538	0.53056	0.44706	0.55714	0.051282	0.48148	0.46667	0	0.25	0.25	0.2381	0.33553	0	0.11111	0.33333	0.29521	0.30779	0.9375	0.15625	0.089286	0.14286	0.15882	0.2381
Embryo 10_Second half	85.345	83.19	96	95.981	93.056	95.758	112.46	110.58	113.59	115.31	138.81	159.31	125.66	126.44	145.87	114.93	111.5	114.06	72.2	46.75	65.704	67.089	59.092	46.242	39.087	27.732	15.756	12.148	4.875	5.5	1.8667	5.6768	4	3.625	6.3	2.75	1.8235	1.0667	3.6944	1.3485	0.69166	2.1	0	0.83333	1.3556	0.81766	0.16667	0.75	0.6
Embryo 11_First half	112.4	117.15	125	95.615	107.66	95.123	78.538	75.667	41.357	45.706	41.722	36.694	19.889	21.319	15.113	6.3818	13.037	6.375	4.2302	3.6071	2.1667	0.72159	1.6032	0.75	1.3616	0.57143	1.3444	0.59394	0.79275	1.1011	1.15	0.61905	0.85714	0.65657	0.40833	0.43143	0.825	0.86667	0.28333	0.26444	0.45147	0.2	0.57143	0	0.099432	0.21429	0	0.05	0.19231
Embryo 11_Second half	111.58	86.872	102.72	76.49	81.732	80.629	98.067	53.182	71.626	47.795	49.364	41.138	33.397	31.967	18.72	16.262	8.7778	6.9333	4.2545	4.9286	1.6402	1.2	0.69188	0.66786	0.22848	0.22648	0.19792	0.090909	0.26471	0.13889	0.065385	0.49568	0.17023	0.24041	0.2381	0.21143	0.34091	0.20714	0.11806	0.1	0.33333	0.2	0	0.73333	0.10317	0.28571	0.037037	0.066667	0.11765
Embryo 12_First half	112.91	124.33	123.9	110.48	121.77	136.97	108.18	95.7	100.89	73.214	82.833	62.063	53.933	45.758	21.111	21.813	16.25	3.6	6.7619	4	0.85714	1.2	1.1667	0.93939	1.2353	0.5112	0.61111	1.0909	0.22222	0.080128	0.44935	0.16028	0.40343	0.14827	0.125	0	0.56593	0.58333	0.33333	0	0.25129	0.6299	0.15079	0.5	0.67692	0.1	0.63636	0.0625	0.64286
Embryo 12_Second half	125.5	139.19	99.474	107.13	119.25	121.42	114.2	99.235	94.529	112.71	109.62	113.33	100.92	98.9	98.129	103	102.04	91.563	100.65	78.933	69.083	58.727	43.78	32.517	50.359	32.286	26.864	23.041	28.714	11.083	13.19	13.774	7.2556	8.9205	4.3333	6.1316	4.2	5.0741	2.3935	3.5238	2.8222	3.225	1.0962	1.3444	2.9048	2.2722	3.65	3.8725	1.3333
Embryo 13_First half	88.028	103.44	108.05	95.471	80.042	102.96	102.05	86.333	67.41	69.842	53.333	55.448	48.615	18.126	10.679	12.5	8	1.1714	3.5	2.5556	1.5079	0.74285	0.55556	2.2	1.1035	1.3485	1	1.8889	0.75641	0.61189	0.73333	0.65	0.875	1.1333	0.35294	0.13333	0.16667	0.21429	0.27273	0.26068	0.11111	0.14286	0	0	0.071429	0.24444	0.095455	0	0
Embryo 13_Second half	139.8	135.2	129.88	144.33	97.416	87.18	82.021	61.218	59.392	49.231	37.878	15	15.406	11.65	8.5	4.125	7.3333	7	2	2.7857	3.875	3.2096	5.0417	0.48722	0.44444	1.25	0.77778	1.7441	1.5833	3.3843	1.1136	1.3333	1.6667	2.2857	4.1667	0.88889	1.0417	0.8	2.1667	0.6	0.8	2.8933	2.1867	1.4847	1.3643	0.125	0	2.1538	0.23077
Embryo 14_First half	110.9	76.167	108.07	112.12	79.857	80.871	88.794	84.04	68.199	72.078	49.28	42.684	42.467	24.261	17.214	15.688	7.2431	2.4	4.9583	1.7143	2.5	1.5347	4.4121	1.0476	5.8	5.6229	4.636	2.116	1.449	0.99694	3.7778	1.6316	1	4.2	1.7143	1.1111	2.4286	6.0826	1.4921	1.6583	3.2667	1.5725	0.19048	3.6667	0.42857	0.5	0.66667	0.81429	2.2448
Embryo 14_Second half	152.81	144.87	155.4	147.31	122.65	111.75	98.575	101.3	76.9	71.764	57.938	49.75	25	35.039	26.706	21.036	21.814	11.35	7.4706	6.7619	4.6181	2.9154	7.375	3.1806	1.9852	1.9273	1.4167	2	5.1165	2.3793	1.3738	2.0739	3.6336	2.6887	2.4545	1.4058	2.5	1.2563	0.93797	1.0357	1.3759	0.62135	0.54945	0.5619	0.42963	0.57143	0.16667	0.17576	0.16667
Embryo 15_First half	126.39	138.87	137.98	120.5	128.97	137.59	113.63	94.566	79.707	53.176	44.527	42.278	21.286	16.546	13.75	10.765	4.5308	3.2774	2.3972	1.5525	0.95093	0.74088	0.66231	0.5977	0.66667	0.090909	0.11111	0.33333	0.11111	0.55026	0.16667	0.14286	0	0.25	0.20139	0.39583	0.36111	0.35	0.69264	0.05	0.57792	0.45	0.33333	0.36364	0.090909	0.41414	0.90256	0.75	1.3
Embryo 15_Second half	104.79	117.9	121.32	110.7	119.19	101.94	94	111.64	106.87	83	69.457	100.94	91.692	69.429	77.988	59.063	70.238	58.316	38.839	33.164	22.933	14.133	14.407	14.47	12.248	9.0723	8.3333	4.8743	8.4167	3.6	15.276	2.5714	3.3302	3.75	2.2143	0	0.6226	2.1333	0.68333	3.4375	0.14815	1.5385	2.1667	0.93333	0.71528	0	1.0313	2.5298	2.225
Embryo 16_First half	126.69	130.6	114.36	127.05	130.33	104.67	123.9	115.48	110.27	113.05	97.625	101.94	75.347	60.949	61.422	63.734	55.261	39.773	38.778	16.139	14.6	19.54	7.2421	5.8667	6.8047	3.1111	4.269	2.7538	2.6786	2.261	1.1177	5.2143	2.3921	2.8268	0.42857	1.25	2.246	2.2396	2.4657	1.815	0.625	2.1	1.0961	0.14286	0.5	0.25	0.78571	1.2333	0.4303
Embryo 16_Second half	33.765	29.176	26.353	26.647	25.826	24.938	23.85	17.583	16.708	16.733	8.5455	6.2556	5.9683	4.5982	2.3556	3.0714	0.58333	0.5	0.68452	2.3162	1.6558	0.87641	0.72735	0.33833	0.45065	1.3333	1.0843	1.1111	0.92308	2	1.8373	0.38542	0.26667	2.1667	0.2	0.46429	0.73545	0.14286	0.16667	0.5	0	0	0	0.175	0.2987	0.2	0.5	0	0.38461
Embryo 17_First half	162.51	147.29	131.7	127.23	134.99	117.93	112.68	100.21	96.6	74.077	58.296	53.941	42.021	32.063	27.681	21.712	10.111	10.5	10	7.0833	2.75	6.0714	3	1.875	2.0769	3.0667	0.58182	0.72222	1.5	1.2538	2.1704	1.3636	1.3125	0.41481	0.625	2	1.2738	0.88889	1.0789	0.5303	0.6	0.30769	4.6905	0.92308	0.48268	0.56667	0.2	0.5	0.45454
Embryo 17_Second half	130.77	127.62	124.58	129.37	123.04	116.55	78.567	99.227	60.333	78.951	47.563	34.97	13.9	13.2	21.552	16.571	5.9	3.1429	2.3333	3.2045	2.2794	0.125	0.84091	0.21569	0.92593	1.2668	0.71734	0.44415	0	0.15833	0.18182	0	1.0804	0.21429	0.36308	0.062464	0.25103	0	0	0.05	0.71429	0.5	0	0.8	0.22507	0.43571	0.5	0.080808	0.88909
Embryo 18_First half	157.67	142.59	147.19	133.61	99.389	104.72	87.523	82.438	85.632	50.588	40.38	27.545	17.633	14	7.5	8.8	2.1	8.25	4.3977	3.3333	5.6	4	5.3333	3.1333	6.8946	3.4611	3.4259	6.1812	4.6	4.1317	3.1841	6.1389	6.1429	8.7	2.8235	6.4636	2.1429	1.75	3.4091	1.5	1.875	0	2.142	1.936	3.4748	1.2154	1.2545	1.5275	0.38461
Embryo 18_Second half	97.351	86.389	85.974	95.733	85.639	91.688	86.636	89.633	83.762	66.474	72.439	59.952	66.083	58.022	57.864	52.818	57.275	47.385	45.178	29.815	30.988	24.909	24.353	18.286	16.071	12.197	5.1214	7.1429	3.5536	4.875	4	4.4583	2.101	1.873	1.3627	2.2725	2.5556	1.5714	0.86667	0.8421	1.2421	0.95966	1.1394	2	0.85714	1.7	1.7884	1.0307	1.6119
Embryo 19_First half	132.9	110.19	117.78	94.123	99.364	84.833	89.766	92.661	75.882	66.361	78.337	39.5	32.667	26.889	12.822	18.188	1.6364	4.8571	0.3	1.4	2.6667	0.28959	0.975	0.375	1.1667	0.625	1.1303	0.78571	0	1.0256	3	0.48333	0.2029	0.83333	0.66667	0.066667	0.095238	0.18333	0.4	0	0.60833	0.059891	0.32909	0.44413	0	0.16667	0	0	0
Embryo 19_Second half	88.144	89.307	89.622	78.706	72.456	76.281	72.823	58.938	51.359	35.645	31.563	12.177	19.736	18.667	9.5	8.4667	4.589	4.1538	4.4063	1.3382	4.6923	0.61538	0.26429	1.0769	1.325	1.3158	0.25833	0.2381	0.66204	0.30441	0.27273	0.16667	0.27314	0.40036	0.29649	0.058824	0.083333	0.071429	0	0.19145	0.32026	0.16964	0.125	0.14861	0.2675	0.033333	0.14835	0	0.15545
Mean of each position along DV axis	113.691	112.869	113.634	111.406	106.251	102.425	97.0723	92.1468	80.5363	71.9497	64.3136	57.3062	48.9206	41.028	36.2829	31.5375	26.9505	22.4622	18.7896	15.2473	13.4194	11.5574	9.81839	7.54726	7.83041	6.11947	4.74208	4.18827	3.57762	2.50961	3.10644	2.35799	1.74957	2.0396	1.28075	1.26293	1.22023	1.22326	0.932704	0.796312	0.877332	0.950957	0.697887	0.796974	0.806896	0.517333	0.657636	0.835238	0.941901
Standard error of each position along DV axis	4.98242	4.92814	4.41578	4.59829	4.4477	4.53791	3.8446	4.64933	4.27836	4.29332	5.01303	5.79369	5.43581	5.21498	5.82005	5.51075	5.31001	5.05122	4.57137	3.93151	3.41662	3.03849	2.72069	2.15602	2.20621	1.64723	1.22991	1.03729	0.985859	0.534609	0.755129	0.541546	0.325546	0.368483	0.265923	0.278726	0.253601	0.228117	0.157727	0.150787	0.169994	0.145512	0.156946	0.119758	0.190962	0.0825081	0.121258	0.192139	0.188795
Gaussian curve halves from dl6/cactA2 individual embryos
Nucleus position along DV axis	1	2	3	4	5	6	7	8	9	10	11	12	13	14	15	16	17	18	19	20	21	22	23	24	25	26	27	28	29	30	31	32	33	34	35	36	37	38	39	40	41	42	43	44	45	46	47	48	49
Embryo 1_First half	104.79	116.82	115.01	84.333	97.126	96.412	48.523	15	33.909	18.411	14.107	9.8667	6.3212	2.3571	5.1333	2.125	0.83333	0.8	2.6599	0.71429	3.2369	3.0349	0.63636	0.28571	0.095238	0.46304	1.0468	0.14048	1	0.14286	0.375	0.14286	0.31111	0.060606	1.7857	0.066667	0.1	0.65322	0.90488	1.5	0.24908	0.70833	0.32051	0.28571	1.8333	1.022	0.91852	0.1	3.875
Embryo 1_Second half	89.683	74.813	65.077	59.656	68	69.452	59.998	51.426	45.871	40.722	42.692	25.613	28.81	17.194	12.658	6.6714	6.5	0.99444	1.0952	1.9924	1.2061	0	0.11111	0.31667	0	0.84314	0.57778	0.54545	0.62821	0.5	0	0.64646	0	1.4	0.88889	0.47619	0.125	0.66667	0.36667	0	0.27778	0.10256	1.4167	0.7	0.22222	1	0	0.6	0
Embryo 2_First half	29.082	27.75	36.571	28.539	24.522	29.456	30.339	32.013	33.814	25.222	25.227	16.495	27.647	18.467	8.8667	5.6738	6.6611	9.7185	1.6667	4.8235	1.5142	1.0333	3.6625	0.61823	0	0	1.019	1.7778	0.54762	0	0.6	0	0	0	0.076923	0.022222	0.081297	0.02792	0.9	0	0.2	0.060606	0	0	0	0	0.09491	0.066964	0.0125
Embryo 2_Second half	76.01	91.75	100.2	91.387	66.968	123.4	85.667	74.662	68.972	63.096	84.641	63.204	74.793	47.189	48.024	44.364	39.557	30.379	34.383	20.273	45.167	6.8333	5.875	6.1477	5.3333	6.0556	6.0222	2.7083	3.1111	1.75	0.92026	0.22024	1.3214	0.60577	0.16667	0.6	0.94842	0.26667	0	1.1111	0	0.060606	0.5	0.073529	0.35119	0.11843	0.28571	0.44444	0
Embryo 3_First half	93.933	77.889	47.235	68.527	52.765	66.864	42.144	22.091	22.688	16.877	17.706	10.845	8.875	1.4933	2.7312	1.4979	7.4893	2.1063	1.0847	0.29514	1.4032	0.47086	0	0	0.16667	0.27778	0.33333	0.44444	0.74074	1.1667	0.6875	0.47276	0	0.071429	1.2417	0	0.074074	0.13158	0.375	0.083334	0.044444	0	0.1	0.52941	0.1875	0	2.1538	0.090909	0.42424
Embryo 3_Second half	77.672	67.7	77.547	71.107	60.451	71.843	63.75	73.771	59.084	50.871	52.161	51.343	49.702	36.813	40.465	31.5	24.286	17	16.825	9.4779	9	6.5848	6.0101	2.31	1.2857	2.4697	0.3125	0.25	0.27778	0	0.34722	0.51111	1.6	0.66923	0	0.30303	0.37179	1.5893	0	0.56667	0.90297	0.28624	0.41528	0	0	0.18667	0	0.63636	0.14286
Embryo 4_First half	97.322	85.733	107.77	96.086	111.14	98.793	103.48	65.626	61.714	40.597	32.549	16.823	15.302	10.242	3.6106	1.8426	1.5333	0.75926	0	1.7202	0.44444	0.095238	0.42424	0.16667	0.37037	0.36667	0.13468	1.6667	0	0.025	0.16783	0.61905	0.7	0	0.26923	0.33409	0	0	0.47619	0	0	0	0.0022282	0.051407	0.16667	0.125	0.22273	0.010417	0
Embryo 4_Second half	91.589	78.444	86.084	72.643	61.5	60.887	74.972	79.313	64.141	50.19	60.413	55.833	49.972	41.482	25.393	38.523	23.625	21.431	11.715	10.984	22.2	11.549	4.5216	1.0742	0.47917	2.4951	1.5833	1.3077	0.17014	2.0944	0.85	0.23077	1.5602	0.77778	0.71429	0.9	0.37778	1.1833	0.053842	0.2312	0.62022	0.5	0.2	0.4875	0.0625	0.43333	0.066667	1.2308	0.44571
Embryo 5_First half	54.461	48.453	52.763	47.5	32.583	42.188	48.6	48.154	39.206	46.504	47.076	32.661	18.667	24.319	19.186	11.278	6.6209	4.6154	2.8571	3.6333	4.6842	0.6	0.72836	1.0833	0	0.25833	0.58988	0.5	0.2782	0.16667	0.62605	0.34921	1.185	0	0.36034	1	0.16667	0.66667	0.57778	0.14815	0.41667	0.058824	0.48417	0.076923	0.55	0.20833	0.625	0.15385	0.46667
Embryo 5_Second half	59.826	39.969	53.5	39.069	37.363	38.867	32.824	22.875	28.74	15.333	17.333	15.529	10.998	4.6984	11.526	3.9167	4.1905	2.3333	3.3667	2.2037	4.8	3.2456	5.2667	2.2308	1.8485	2.25	3.6455	1.6923	4.25	4	0.63131	3	1.1667	0.81818	0.17778	0.35989	0.035714	0	0.095238	0	0.125	0.090909	0.083333	0	0.44444	0	0	0	0
Embryo 6_First half	104.55	86.221	65.695	79.66	90.621	72.257	61.058	46.818	56.004	47.41	45.263	31.15	29.484	25.834	12.308	6.8696	5.3276	2.9345	4.0714	0.66071	0.68791	0.2	0.9	2.3611	0.64286	0.7037	1.3333	0.23077	0.87436	0.43693	0.89471	0.75	0.5	1.8462	0.11111	0.125	0	0.083334	0.5619	0	0	0.28571	0	0	0.045455	0	0.14762	0.2	0.03125
Embryo 6_Second half	94.906	78.818	99.193	72.219	105.31	83.554	89.898	90.025	95.231	93.063	86.8	65.397	86.313	62	65.053	37.926	39.684	30.588	27.048	17.333	16.762	7.2206	5.0219	5.175	2.4286	3.25	0.76248	3.2333	4.1741	1.2095	2.1667	0.8	1.5625	0.26324	0.2	0.13333	0.125	0.50714	1.4615	0.25	0.22222	0.37037	0.45938	0.6	0.35	0.70133	0	0.2	0.047619
Embryo 7_First half	85.074	74.5	79.611	65.623	57.746	52.833	41.311	32.268	36.066	33.254	27.563	29.445	28.673	36.786	29.121	24.106	30.273	21.8	23.723	27.758	16.333	19.727	17.644	6.3667	16.81	8.2917	11.778	7.9356	9.5833	0	2.3125	4.8974	10.417	0.26667	3.8333	2.9167	2.1111	0.76923	5.0714	1.229	7.03	1.3152	0.1875	12.412	1.3156	6.9848	1.459	8	2.8976
Embryo 7_Second half	80.852	98.088	81.051	79.584	72.867	56.214	52.675	36.283	37.667	29.875	7.8519	6.6667	4.1539	8.0588	2.4343	1.4745	1.44	0.60555	0	0.28968	0.090909	0.65556	0	0.095238	0.27273	0.0625	0	0.14707	0.16667	0.14	0.24	0	0	0.0625	0.77778	0.47685	0.22222	0	0.2	0.21212	0.22222	0	0.083334	0.2792	0	0	0.5	0	0
Embryo 8_First half	22.554	25.235	29.391	38.75	33.917	28.639	30.2	33.849	39.286	20.2	19.462	21.933	17.357	11.726	8.0275	3.6	3.7889	2.7143	1.8813	4.5714	1.9495	1.6111	1.3194	2.67	3.5455	0.23529	0.83791	0.125	0	1.5833	0.55128	0.2	0.38042	0.037247	0.45454	0.060606	0	0.14286	0.37762	0	0	0	0.14286	0	0.079365	0	0	0	0
Embryo 8_Second half	81.354	94.783	99.145	129.85	121.27	112.1	112.91	89.786	72.771	74.802	84.765	38.957	45.797	26.527	26.153	12.244	13.571	9.3889	2.5833	3.9625	1.2	2.7091	0.53333	0.79365	0.8	0.74432	0	0.071429	0.38095	0.65341	0.39286	0.12402	0.19838	0.14	0.64815	0.083333	0.098039	0.25	0.40833	0	0.14286	0.090909	0	0	0	0.25842	0.2313	0.5	0
Embryo 9_First half	49.375	58.867	47.857	50	55.069	41.5	43.712	29.143	19.965	12.923	14.293	5.8508	4.8803	2.2	1.6713	1.3889	1.4802	0.80671	0.44433	0.86349	0	0.4	0.91387	0	0.57143	0	0.47115	0.04828	0.65741	0.66667	0.34127	0	0.34615	0.42929	1	0.24242	0.11111	0	0.21429	0.076923	0	0.61111	0.1021	0.42561	2.2859	0.20915	0	1.5714	0.15385
Embryo 9_Second half	83.289	84.66	102.88	82.688	93.497	85	96.167	82.542	81.237	68.592	56.015	49.077	35.429	19.929	22.057	15.572	8.0592	5.1411	3.5917	3.6723	0.61161	3.2353	0.52941	0	0.51389	0.33333	0.23333	0.18182	0.22222	0.14029	0.14097	0.067133	0.060606	0	0	0	0.076923	0.3	0.11111	0.33333	0	0	0	0	0	0	0.30769	0	0
Embryo 10_First half	91.472	90.875	94.361	94.662	94.813	80.313	67.766	59.057	59.759	54.063	34.528	34.374	27.748	9.8824	2.4219	3.309	2.9345	2.544	1.65	3.55	0.55556	1.1389	0.2381	0.42963	0.46429	0.20833	0.28571	0.62	0.25954	0.58333	0.6	0.095238	0.42857	0.013889	0.11111	0.125	0.26667	0	0.25	0.8	0.1	0.24	0.055556	0.066667	0	0	0	0	0
Embryo 10_Second half	97.5	84.071	105.55	95.6	114.08	83.058	76.486	70	52.671	52.671	23.723	31.454	13.574	8.6003	6.4622	2.1933	2.875	7.5	3	0.71429	2.963	1.75	1.2632	0.77917	0.5	0.95238	0.70635	0.2381	0.31217	0.35859	0.41667	0	0	0.066667	0	0.54545	0.43867	0.23148	0	0.28009	0	0.46154	0.55758	0.53333	0.1	0.875	0.66667	0.18182	0
Embryo 11_First half	45.412	43.89	52.333	53.722	29.364	40.598	40.038	46.323	36.313	40.103	38.786	19.933	25.529	16.4	10.889	9.1917	6.1071	2	2.8068	1.4452	0.80897	0.54286	0.28571	0.31429	0.24317	0.25246	0.36364	0	0.17145	0.057143	0.10451	0.12611	0	0.35641	0.26807	0	0.28333	0.1	0	0.2963	0	0.076923	0.66667	0.25	0.090909	0	0.041667	0.34127	0.40476
Embryo 11_Second half	41.283	51.167	55.533	43.074	46.45	23.044	35.947	15.833	20.82	16.308	11.796	8.1257	4.4998	1.89	0.85714	1.0833	1.2088	0.66667	0.47222	0.1	0.27273	0.029412	0.055555	0.18139	0	0.12121	0	0.051282	0	0.14815	0.058824	0	0	0.14286	0	0	0.027778	0.011905	0.05	0.2	0	0.2	0	0.44444	0.047619	0	0.11111	0.4	0
Embryo 12_First half	101.9	103.55	55.889	101.05	76.278	75.496	73.189	49.287	26.212	36.613	28.205	10.1	8.3656	3.6931	2.1161	1.4083	1.9768	0.6	0.30909	0.25	0.46667	0	0.2381	0.0375	0.085714	0.20936	0.074725	0	0	0	0.0625	0.053419	0.24159	0.14267	0.17714	0.41	0.12	0.091667	0	0.083333	0	0	0.037037	0.025641	0.035714	0	0	0	0
Embryo 12_Second half	100.87	85.997	97.999	116.51	123.32	149.1	121.67	119.58	90.956	65.283	72.129	45.548	38.283	30.353	28	37.154	17.533	15.5	7.9063	2.6429	4.3556	7.0667	2.7937	1.5476	5.1429	14.61	2.9846	1.1778	3.9333	1.3729	1.1964	2.875	2.25	0.77778	1.3333	2.4	0.92222	1.9278	0.27273	0.375	0.25	0	0	0.30588	0.3663	0	0.56042	0.73158	1.4167
Mean of each position along DV axis	77.2816	73.7518	75.3435	73.41	71.9592	70.0778	63.8885	53.5719	49.2957	42.2076	39.3785	29.0093	27.5489	19.5056	16.4652	12.7047	10.7315	8.03862	6.4642	5.16379	5.86306	3.32223	2.45718	1.45769	1.73333	1.89391	1.46234	1.04557	1.32247	0.716493	0.611848	0.674199	1.00957	0.372851	0.608168	0.482532	0.295159	0.400031	0.530353	0.324023	0.450144	0.229993	0.24226	0.731135	0.355612	0.505102	0.349701	0.644159	0.429948
Standard error of each position along DV axis	5.03304	4.86163	5.16769	5.22558	6.24477	6.4111	5.46208	5.54893	4.45263	4.3096	4.95868	3.73393	4.41538	3.3205	3.37809	2.93651	2.44884	1.94971	1.92621	1.45893	2.09947	0.94874	0.783128	0.390112	0.72676	0.691871	0.530704	0.350536	0.455523	0.191479	0.120201	0.245102	0.430807	0.0975883	0.171804	0.148818	0.0943656	0.106896	0.210433	0.0861516	0.289677	0.0637099	0.0667409	0.510034	0.122685	0.289842	0.107711	0.330265	0.198682
[truncated: 1 more columns]
